# Supplementary material for: A quantitative account of genomic island acquisitions in prokaryotes
Source: BMC Genomics. 2011 Aug 24;12:427. doi: 10.1186/1471-2164-12-427 (PMC3176501; doi:10.1186/1471-2164-12-427)
Supplement: Additional file 5 — Characteristics of all Genomic Islands in this study. Characteristics of all Genomic Islands (5447) analyzed in this study, including their number in the genome of occurrence. The 1787 GIs that comply with the criteria (Genome > 800 kb, GI size > 10 kb, no conflicts in the clustering analysis and using cut-off threshold CI-10) are separated from the rest of the GIs by a blank line. [file 1471-2164-12-427-S5.XLSX]

## Sheet: gi_data_complete_nrchr_conflict
Start coordinate	End coordinate	Length	Host name	Host accession	Host size	Nr of chromosomes in host	Nr of conflicts in host	GI number in host*	Delta GI-Host	d* relatie dissimilarity	GC Host	GC GI	GC relative dissimilarity
273867	322867	49000	Acinetobacter_baumannii_AB0057	NC_011586	4108378	1	0	6	94.828	100	39.2	56.31	100
3214842	3242102	27260	Acinetobacter_baumannii_AB0057	NC_011586	4108378	1	0	10	143.898	100	39.2	43.95	98.65
686441	709627	23186	Acinetobacter_baumannii_AB0057	NC_011586	4108378	1	0	7	77.786	98.851	39.2	37.86	25.86
967755	977787	10032	Acinetobacter_baumannii_AB0057	NC_011586	4108378	1	0	8	76.554	95.782	39.2	40.17	71.46
758343	794472	36129	Acinetobacter_baumannii_ACICU	NC_010611	3959890	1	0	12	64.005	100	39	35.85	0.93
248835	260605	11770	Acinetobacter_baumannii_ACICU	NC_010611	3959890	1	0	11	89.031	98.187	39	56.7	100
1308074	1318653	10579	Acinetobacter_baumannii_ACICU	NC_010611	3959890	1	0	10	84.016	96.748	39	32.49	0.27
672113	779645	107532	Acinetobacter_baumannii_ATCC_17978	NC_009085	4033558	1	0	6	59.245	100	38.9	35.09	2.78
2942178	2987230	45052	Acinetobacter_baumannii_ATCC_17978	NC_009085	4033558	1	0	4	60.057	100	38.9	38.31	29.55
783447	815008	31561	Acinetobacter_baumannii_ATCC_17978	NC_009085	4033558	1	0	7	63.876	98.4	38.9	50.86	100
1237265	1259581	22316	Acinetobacter_baumannii_ATCC_17978	NC_009085	4033558	1	0	8	116.875	100	38.9	34.41	2.25
3393606	3404662	11056	Acinetobacter_baumannii_ATCC_17978	NC_009085	4033558	1	0	9	56.309	86.072	38.9	38.89	44.85
3608899	3685500	76601	Acinetobacter_baumannii_AYE	NC_010410	3992524	1	0	10	83.546	100	39.4	54.6	100
1318305	1340789	22484	Acinetobacter_baumannii_AYE	NC_010410	3992524	1	0	7	40.601	77.714	39.4	41.41	92.57
2723252	2741111	17859	Acinetobacter_baumannii_AYE	NC_010410	3992524	1	0	1	56.193	92.273	39.4	37.6	19.09
2395642	2406996	11354	Acinetobacter_baumannii_AYE	NC_010410	3992524	1	0	5	77.463	95.376	39.4	32.86	0.87
2686598	2697551	10953	Acinetobacter_baumannii_AYE	NC_010410	3992524	1	0	2	89.333	98.05	39.4	33.9	1.39
707463	739737	32274	Acinetobacter_baumannii_SDF	NC_010400	3470840	1	0	9	99.303	100	39.2	40.7	91.51
2482570	2509007	26437	Acinetobacter_baumannii_SDF	NC_010400	3470840	1	0	6	63.457	96.899	39.2	41.56	98.45
2127267	2152959	25692	Acinetobacter_baumannii_SDF	NC_010400	3470840	1	0	8	116.186	100	39.2	37.68	9.02
2272056	2296734	24678	Acinetobacter_baumannii_SDF	NC_010400	3470840	1	0	12	31.824	83.333	39.2	41.2	97.83
3066260	3086807	20547	Acinetobacter_baumannii_SDF	NC_010400	3470840	1	0	5	128.659	100	39.2	31.82	0.6
2380107	2397600	17493	Acinetobacter_baumannii_SDF	NC_010400	3470840	1	0	13	48.435	92.821	39.2	38.68	32.31
3264003	3279516	15513	Acinetobacter_baumannii_SDF	NC_010400	3470840	1	0	2	88.181	99.091	39.2	33.84	0.45
3295602	3310820	15218	Acinetobacter_baumannii_SDF	NC_010400	3470840	1	0	1	94.943	99.107	39.2	37.27	8.93
3096423	3109218	12795	Acinetobacter_baumannii_SDF	NC_010400	3470840	1	0	3	38.604	76.404	39.2	37.82	13.48
1294019	1305346	11327	Acinetobacter_baumannii_SDF	NC_010400	3470840	1	0	11	48.214	86.755	39.2	36.49	3.31
3664006	3709652	45646	Anaeromyxobacter_dehalogenans_2CP-C	NC_007760	5085101	1	0	18	49.669	95.413	74.9	66.29	0.92
2617388	2641026	23638	Anaeromyxobacter_dehalogenans_2CP-C	NC_007760	5085101	1	0	15	69.369	98.585	74.9	67.75	1.42
3741127	3758201	17074	Anaeromyxobacter_dehalogenans_2CP-C	NC_007760	5085101	1	0	20	56.933	91.809	74.9	66.85	1.37
4065681	4080062	14381	Anaeromyxobacter_dehalogenans_2CP-C	NC_007760	5085101	1	0	8	51.53	81.034	74.9	65.08	0.57
3182618	3196102	13484	Anaeromyxobacter_dehalogenans_2CP-C	NC_007760	5085101	1	0	13	79.559	97.574	74.9	71.4	7.55
2130950	2143815	12865	Anaeromyxobacter_dehalogenans_2CP-C	NC_007760	5085101	1	0	14	65.532	91.517	74.9	70.57	4.37
3128587	3139617	11030	Anaeromyxobacter_dehalogenans_2CP-C	NC_007760	5085101	1	0	16	79.018	96.476	74.9	73.03	16.3
4425286	4464893	39607	Anaeromyxobacter_K	NC_011145	5133942	1	0	13	53.254	97.638	74.8	66.43	0.79
3755127	3777360	22233	Anaeromyxobacter_K	NC_011145	5133942	1	0	10	53.975	93.833	74.8	64.75	0.44
4632776	4653032	20256	Anaeromyxobacter_K	NC_011145	5133942	1	0	14	43.767	81.124	74.8	68.99	2.81
1737019	1754608	17589	Anaeromyxobacter_K	NC_011145	5133942	1	0	7	78.967	99.652	74.8	65.86	0.7
4374402	4389711	15309	Anaeromyxobacter_K	NC_011145	5133942	1	0	12	47.724	80	74.8	66.27	0.91
4964853	4977918	13065	Anaeromyxobacter_K	NC_011145	5133942	1	0	5	75.92	96.641	74.8	64.5	0.52
1499365	1509950	10585	Anaeromyxobacter_K	NC_011145	5133942	1	0	2	75.591	95.188	74.8	68.69	2.72
3456946	3505709	48763	Bacillus_anthracis_A0248	NC_012659	5302097	1	0	3	67.935	100	35.4	34.03	19.63
3767449	3781512	14063	Bacillus_anthracis_A0248	NC_012659	5302097	1	0	1	57.969	94.07	35.4	34.31	27.49
3474166	3505682	31516	Bacillus_anthracis_Ames	NC_003997	5301969	1	0	3	80.597	100	35.4	33.35	10.91
4841752	4858386	16634	Bacillus_anthracis_Ames	NC_003997	5301969	1	0	7	48.26	86.943	35.4	34.99	40.13
3762449	3775167	12718	Bacillus_anthracis_Ames	NC_003997	5301969	1	0	6	53.417	88.537	35.4	35.13	46.83
472370	483188	10818	Bacillus_anthracis_Ames	NC_003997	5301969	1	0	5	25.809	19.462	35.4	35.38	52.17
3474293	3505809	31516	Bacillus_anthracis_Ames_0581	NC_007530	5302097	1	0	3	80.6	100	35.4	33.35	10.3
4841878	4858512	16634	Bacillus_anthracis_Ames_0581	NC_007530	5302097	1	0	7	48.264	86.624	35.4	34.99	40.13
3762576	3775294	12718	Bacillus_anthracis_Ames_0581	NC_007530	5302097	1	0	6	53.419	88.537	35.4	35.13	46.83
472370	483188	10818	Bacillus_anthracis_Ames_0581	NC_007530	5302097	1	0	5	25.808	20.29	35.4	35.38	51.76
732368	767160	34792	Bacillus_anthracis_CDC_684	NC_012581	5304831	1	0	3	75.087	100	35.4	33.62	15.33
458157	476242	18085	Bacillus_anthracis_CDC_684	NC_012581	5304831	1	0	4	51.288	94.118	35.4	34.89	40.14
4844201	4860835	16634	Bacillus_anthracis_CDC_684	NC_012581	5304831	1	0	6	48.384	87.261	35.4	34.98	43.31
3756032	3767208	11176	Bacillus_anthracis_CDC_684	NC_012581	5304831	1	0	5	24.338	16.488	35.4	35.42	50.96
3474868	3507571	32703	Bacillus_anthracis_str_Sterne	NC_005945	5303359	1	0	1	79.241	100	35.4	33.31	9.43
2473976	2493394	19418	Bacillus_anthracis_str_Sterne	NC_005945	5303359	1	0	2	76.643	98.885	35.4	31.8	1.86
3762949	3780914	17965	Bacillus_anthracis_str_Sterne	NC_005945	5303359	1	0	6	51.1	91.065	35.4	34.88	38.49
4843089	4859723	16634	Bacillus_anthracis_str_Sterne	NC_005945	5303359	1	0	7	48.279	86.624	35.4	34.99	40.76
472413	483231	10818	Bacillus_anthracis_str_Sterne	NC_005945	5303359	1	0	5	25.81	21.118	35.4	35.38	51.35
4873358	4898636	25278	Bacillus_cereus_03BB102	NC_012472	5344909	1	0	1	90.231	100	35.4	40.38	98.08
3373369	3393287	19918	Bacillus_cereus_03BB102	NC_012472	5344909	1	0	7	70.247	98.106	35.4	36.31	71.59
918373	935321	16948	Bacillus_cereus_03BB102	NC_012472	5344909	1	0	2	101.467	100	35.4	32.18	5.48
3098386	3112162	13776	Bacillus_cereus_03BB102	NC_012472	5344909	1	0	6	67.007	96.335	35.4	32.06	3.93
3551557	3563081	11524	Bacillus_cereus_03BB102	NC_012472	5344909	1	0	8	73.455	96.718	35.4	41.15	97.37
288448	310766	22318	Bacillus_cereus_AH187	NC_011658	5344302	1	0	1	70.192	98.729	35.6	41.11	98.31
4872466	4889938	17472	Bacillus_cereus_AH187	NC_011658	5344302	1	0	8	81.891	99.336	35.6	39.46	95.02
3440467	3455603	15136	Bacillus_cereus_AH187	NC_011658	5344302	1	0	5	107.874	100	35.6	38.4	93.39
2103832	2127018	23186	Bacillus_cereus_AH820	NC_011773	5378436	1	0	6	58.099	96.491	35.4	33.67	18.86
973589	991849	18260	Bacillus_cereus_AH820	NC_011773	5378436	1	0	3	103.138	100	35.4	31.01	0.34
1281917	1298900	16983	Bacillus_cereus_AH820	NC_011773	5378436	1	0	4	153.048	100	35.4	37.38	89.74
3500784	3514813	14029	Bacillus_cereus_AH820	NC_011773	5378436	1	0	7	112.048	100	35.4	38.08	93.37
5262658	5274678	12020	Bacillus_cereus_AH820	NC_011773	5378436	1	0	10	99.814	99.32	35.4	30.32	0.23
4334502	4345336	10834	Bacillus_cereus_AH820	NC_011773	5378436	1	0	9	83.031	98.16	35.4	31.35	1.84
384107	437087	52980	Bacillus_cereus_ATCC_10987	NC_003909	5298916	1	0	9	60.281	100	35.6	41.21	100
163032	202732	39700	Bacillus_cereus_ATCC_10987	NC_003909	5298916	1	0	8	101.671	100	35.6	31.7	0.76
4255907	4285392	29485	Bacillus_cereus_ATCC_10987	NC_003909	5298916	1	0	11	71.292	100	35.6	31.79	0.56
859295	884111	24816	Bacillus_cereus_ATCC_10987	NC_003909	5298916	1	0	10	40.925	85.714	35.6	34.45	28.57
4333100	4350310	17210	Bacillus_cereus_ATCC_10987	NC_003909	5298916	1	0	2	59.816	97.03	35.6	38.36	92.74
3434436	3449562	15126	Bacillus_cereus_ATCC_10987	NC_003909	5298916	1	0	5	109.362	100	35.6	38.42	91.88
5182944	5196511	13567	Bacillus_cereus_ATCC_10987	NC_003909	5298916	1	0	1	102.457	99.481	35.6	31.44	1.04
3484611	3496001	11390	Bacillus_cereus_ATCC_10987	NC_003909	5298916	1	0	4	71.942	96.288	35.6	41.62	97.6
3820136	3831087	10951	Bacillus_cereus_ATCC_10987	NC_003909	5298916	1	0	3	61.924	89.937	35.6	33.62	15.3
2585051	2634013	48962	Bacillus_cereus_ATCC14579	NC_004722	5489121	1	0	10	51.864	97.273	35.3	34.37	30.91
2392474	2422929	30455	Bacillus_cereus_ATCC14579	NC_004722	5489121	1	0	9	71.322	100	35.3	37.17	88.7
2536719	2562506	25787	Bacillus_cereus_ATCC14579	NC_004722	5489121	1	0	6	56.597	94.258	35.3	35.5	57.42
919389	944506	25117	Bacillus_cereus_ATCC14579	NC_004722	5489121	1	0	8	86.138	100	35.3	33.63	18.14
5007604	5029970	22366	Bacillus_cereus_ATCC14579	NC_004722	5489121	1	0	12	97.037	100	35.3	30.33	0.41
1234639	1253507	18868	Bacillus_cereus_ATCC14579	NC_004722	5489121	1	0	7	76.345	98.252	35.3	30.75	0.35
4386695	4405413	18718	Bacillus_cereus_ATCC14579	NC_004722	5489121	1	0	11	57.198	92.042	35.3	32.13	4.5
4981516	4999556	18040	Bacillus_cereus_ATCC14579	NC_004722	5489121	1	0	5	108.569	100	35.3	28.47	0.33
3480889	3525215	44326	Bacillus_cereus_B4264	NC_011725	5496451	1	0	5	68.785	99.18	35.3	33.03	7.38
522153	548390	26237	Bacillus_cereus_B4264	NC_011725	5496451	1	0	1	54.645	93.689	35.3	36.11	72.33
4517428	4531462	14034	Bacillus_cereus_B4264	NC_011725	5496451	1	0	7	74.924	96.632	35.3	38.51	94.56
3716480	3728800	12320	Bacillus_cereus_B4264	NC_011725	5496451	1	0	6	84.033	97.722	35.3	41.87	98.41
2546748	2557227	10479	Bacillus_cereus_B4264	NC_011725	5496451	1	0	4	103.01	99.033	35.3	34.29	32.3
3182855	3202137	19282	Bacillus_cereus_G9842	NC_011772	5464296	1	0	5	89.364	99.642	35.3	32.23	5.73
1582175	1599035	16860	Bacillus_cereus_G9842	NC_011772	5464296	1	0	1	50.095	87.774	35.3	35.66	60.82
2536577	2552625	16048	Bacillus_cereus_G9842	NC_011772	5464296	1	0	3	67.945	95.821	35.3	32.43	7.46
2346357	2362195	15838	Bacillus_cereus_G9842	NC_011772	5464296	1	0	13	107.497	100	35.3	30.73	0.88
893021	908819	15798	Bacillus_cereus_G9842	NC_011772	5464296	1	0	11	87.64	99.706	35.3	31.74	4.12
3306567	3321307	14740	Bacillus_cereus_G9842	NC_011772	5464296	1	0	6	68.042	96.164	35.3	33.63	20.55
2600391	2610917	10526	Bacillus_cereus_G9842	NC_011772	5464296	1	0	4	59.409	87.28	35.3	34.3	33.86
365755	391918	26163	Bacillus_cereus_Q1	NC_011969	5288684	1	0	1	91.811	100	35.6	31.75	1.01
4170555	4194825	24270	Bacillus_cereus_Q1	NC_011969	5288684	1	0	7	73.409	98.598	35.6	38.05	92.06
1322750	1344186	21436	Bacillus_cereus_Q1	NC_011969	5288684	1	0	3	78.533	98.765	35.6	31.48	0.41
4201636	4222366	20730	Bacillus_cereus_Q1	NC_011969	5288684	1	0	8	82.56	99.203	35.6	31.68	1.2
3404281	3420817	16536	Bacillus_cereus_Q1	NC_011969	5288684	1	0	5	102.173	100	35.6	37.83	89.84
1094741	1110993	16252	Bacillus_cereus_Q1	NC_011969	5288684	1	0	2	36.349	65.625	35.6	33.84	17.81
4343992	4358300	14308	Bacillus_cereus_Q1	NC_011969	5288684	1	0	9	43.753	77.473	35.6	32.27	4.67
570944	585039	14095	Bacillus_cereus_Q1	NC_011969	5288684	1	0	10	108.502	100	35.6	33.58	16.26
3274522	3285982	11460	Bacillus_cereus_Q1	NC_011969	5288684	1	0	4	90.259	98.678	35.6	37.95	89.65
3556090	3584350	28260	Bacillus_cereus_ZK	NC_006274	5376643	1	0	3	70.288	99.465	35.4	33.47	14.97
4327089	4344801	17712	Bacillus_cereus_ZK	NC_006274	5376643	1	0	1	69.039	97.659	35.4	36.66	78.6
2537615	2553062	15447	Bacillus_cereus_ZK	NC_006274	5376643	1	0	4	84.329	99.125	35.4	32.11	5.83
3590867	3602488	11621	Bacillus_cereus_ZK	NC_006274	5376643	1	0	2	86.663	99.123	35.4	41.18	97.59
2355657	2378536	22879	Bacillus_thuringiensis_Al_Hakam	NC_008600	5332193	1	0	5	103.497	100	35.4	35.62	56.77
4248144	4264806	16662	Bacillus_thuringiensis_Al_Hakam	NC_008600	5332193	1	0	6	71.264	98.413	35.4	31.74	3.49
2567245	2583055	15810	Bacillus_thuringiensis_Al_Hakam	NC_008600	5332193	1	0	3	75.806	98.795	35.4	30.98	0.6
1281364	1294505	13141	Bacillus_thuringiensis_Al_Hakam	NC_008600	5332193	1	0	4	89.688	99.75	35.4	30.93	1.25
3536572	3548830	12258	Bacillus_thuringiensis_Al_Hakam	NC_008600	5332193	1	0	2	95.011	99.766	35.4	42.26	98.36
3119290	3150211	30921	Bacillus_thuringiensis_konkukian	NC_005957	5312507	1	0	3	91.799	100	35.4	32.32	5.33
944484	969532	25048	Bacillus_thuringiensis_konkukian	NC_005957	5312507	1	0	7	79.03	100	35.4	32.62	5.26
1666321	1680847	14526	Bacillus_thuringiensis_konkukian	NC_005957	5312507	1	0	8	83.328	98.889	35.4	29.7	0.28
2281477	2295575	14098	Bacillus_thuringiensis_konkukian	NC_005957	5312507	1	0	5	57.349	89.757	35.4	32.45	7.82
2533537	2546526	12989	Bacillus_thuringiensis_konkukian	NC_005957	5312507	1	0	6	69.203	96.774	35.4	31.69	3.97
3535752	3548574	12822	Bacillus_thuringiensis_konkukian	NC_005957	5312507	1	0	2	57.703	89.706	35.4	40.66	96.81
3486325	3517303	30978	Bacillus_weihenstephanensis_KBAB4	NC_010184	5337958	1	0	3	67.545	98.817	35.6	33.29	8.28
3157635	3182138	24503	Bacillus_weihenstephanensis_KBAB4	NC_010184	5337958	1	0	4	55.727	95.327	35.6	32.24	4.67
910649	927991	17342	Bacillus_weihenstephanensis_KBAB4	NC_010184	5337958	1	0	8	92.761	100	35.6	32.44	4.29
972776	987285	14509	Bacillus_weihenstephanensis_KBAB4	NC_010184	5337958	1	0	7	68.332	96.685	35.6	33.71	16.57
1244345	1258709	14364	Bacillus_weihenstephanensis_KBAB4	NC_010184	5337958	1	0	5	97.568	99.727	35.6	31.55	1.37
3523817	3534612	10795	Bacillus_weihenstephanensis_KBAB4	NC_010184	5337958	1	0	2	52.336	84.394	35.6	39.73	96.1
3663451	3673935	10484	Bacillus_weihenstephanensis_KBAB4	NC_010184	5337958	1	0	9	42.498	68.463	35.6	34.49	30.54
1111440	1156356	44916	Bifidobacterium_longum	NC_004307	2288878	1	0	19	52.397	100	60.1	54.48	2
1825562	1845894	20332	Bifidobacterium_longum	NC_004307	2288878	1	0	16	35.211	79.091	60.1	52.94	0.91
584178	599518	15340	Bifidobacterium_longum	NC_004307	2288878	1	0	6	42.229	78.231	60.1	52.13	1.36
427790	441398	13608	Bifidobacterium_longum	NC_004307	2288878	1	0	2	53.3	92.727	60.1	62.97	95.76
394218	406938	12720	Bifidobacterium_longum	NC_004307	2288878	1	0	1	68.45	97.74	60.1	63.32	96.61
465692	476486	10794	Bifidobacterium_longum	NC_004307	2288878	1	0	3	38.285	63.158	60.1	63.08	93.78
2142906	2185043	42137	Bifidobacterium_longum_DJO10A	NC_010816	2409732	1	0	21	40.225	94.643	60.1	60.23	51.79
1975326	2002406	27080	Bifidobacterium_longum_DJO10A	NC_010816	2409732	1	0	22	43.342	93.103	60.1	57.61	6.9
425737	442187	16450	Bifidobacterium_longum_DJO10A	NC_010816	2409732	1	0	24	72.467	98.611	60.1	63.83	98.61
1333550	1347133	13583	Bifidobacterium_longum_DJO10A	NC_010816	2409732	1	0	12	48.565	86.207	60.1	64.8	98.85
1348894	1361273	12379	Bifidobacterium_longum_DJO10A	NC_010816	2409732	1	0	13	30.113	42.408	60.1	61.34	76.96
458755	471012	12257	Bifidobacterium_longum_DJO10A	NC_010816	2409732	1	0	3	71.609	96.891	60.1	64.57	98.45
808412	819032	10620	Bifidobacterium_longum_DJO10A	NC_010816	2409732	1	0	25	72.348	96.413	60.1	56.74	5.38
1410219	1486030	75811	Bifidobacterium_longum_infantis_ATCC_15697	NC_011593	2873216	1	0	39	78.266	100	59.9	65.95	97.3
556739	602309	45570	Bifidobacterium_longum_infantis_ATCC_15697	NC_011593	2873216	1	0	35	50.613	96.774	59.9	53.14	1.61
1365234	1408752	43518	Bifidobacterium_longum_infantis_ATCC_15697	NC_011593	2873216	1	0	38	98.601	100	59.9	67.66	98.46
1493907	1529946	36039	Bifidobacterium_longum_infantis_ATCC_15697	NC_011593	2873216	1	0	40	75.839	97.436	59.9	61.9	85.9
1155858	1189817	33959	Bifidobacterium_longum_infantis_ATCC_15697	NC_011593	2873216	1	0	36	53.223	93.976	59.9	53.61	2.41
1207108	1231607	24499	Bifidobacterium_longum_infantis_ATCC_15697	NC_011593	2873216	1	0	37	50.482	89.565	59.9	54.14	4.35
935813	953073	17260	Bifidobacterium_longum_infantis_ATCC_15697	NC_011593	2873216	1	0	12	64.864	90.854	59.9	48.77	0.61
2323693	2339956	16263	Bifidobacterium_longum_infantis_ATCC_15697	NC_011593	2873216	1	0	27	75.515	94.828	59.9	48.96	0.57
512082	528193	16111	Bifidobacterium_longum_infantis_ATCC_15697	NC_011593	2873216	1	0	34	79.443	95.429	59.9	51.53	3.43
334965	349132	14167	Bifidobacterium_longum_infantis_ATCC_15697	NC_011593	2873216	1	0	33	82.481	95.98	59.9	51.16	3.02
2305703	2318801	13098	Bifidobacterium_longum_infantis_ATCC_15697	NC_011593	2873216	1	0	41	63.982	88.889	59.9	53.53	5.09
1816262	1827435	11173	Bifidobacterium_longum_infantis_ATCC_15697	NC_011593	2873216	1	0	21	28.702	25.296	59.9	61.54	71.94
1564802	1575477	10675	Bifidobacterium_longum_infantis_ATCC_15697	NC_011593	2873216	1	0	16	52.744	76.226	59.9	63.95	94.72
545332	555817	10485	Bifidobacterium_longum_infantis_ATCC_15697	NC_011593	2873216	1	0	9	43.709	61.481	59.9	53.79	7.04
1963586	1973716	10130	Bifidobacterium_longum_infantis_ATCC_15697	NC_011593	2873216	1	0	23	35.869	42.294	59.9	59.78	39.78
4388362	4411964	23602	Bordetella_bronchiseptica	NC_002927	5415453	1	0	19	56.668	96.46	68.1	61.98	2.21
3733588	3756529	22941	Bordetella_bronchiseptica	NC_002927	5415453	1	0	21	75.362	100	68.1	62.8	3.45
963886	983689	19803	Bordetella_bronchiseptica	NC_002927	5415453	1	0	23	79.612	99.257	68.1	58.57	0.37
125694	145071	19377	Bordetella_bronchiseptica	NC_002927	5415453	1	0	1	65.687	96	68.1	57.21	0.36
3833598	3851519	17921	Bordetella_bronchiseptica	NC_002927	5415453	1	0	20	81.145	100	68.1	62.72	3.7
521846	538995	17149	Bordetella_bronchiseptica	NC_002927	5415453	1	0	24	62.972	94.534	68.1	60.71	1.61
544370	556410	12040	Bordetella_bronchiseptica	NC_002927	5415453	1	0	4	81.98	99.323	68.1	52.58	0.23
4135574	4146145	10571	Bordetella_bronchiseptica	NC_002927	5415453	1	0	16	48.341	76.436	68.1	61.06	1.78
2349158	2359294	10136	Bordetella_bronchiseptica	NC_002927	5415453	1	0	22	84.911	98.289	68.1	64.53	7.79
129810	148516	18706	Bordetella_parapertussis	NC_002928	4841745	1	0	1	61.246	98.039	68.1	58.12	0.39
2375862	2388607	12745	Bordetella_parapertussis	NC_002928	4841745	1	0	5	13.13	1.604	68.1	65.26	7.22
541700	554300	12600	Bordetella_parapertussis	NC_002928	4841745	1	0	13	81.991	98.677	68.1	52.7	0.53
3574119	3603751	29632	Bordetella_pertussis	NC_002929	4144564	1	0	11	63.718	100	67.7	62.63	0.73
3823651	3848617	24966	Bordetella_pertussis	NC_002929	4144564	1	0	8	81.061	100	67.7	62.25	0.61
2659538	2682935	23397	Bordetella_pertussis	NC_002929	4144564	1	0	16	36.43	88.506	67.7	65.82	9.77
3310328	3327122	16794	Bordetella_pertussis	NC_002929	4144564	1	0	13	64.88	98.354	67.7	60.08	0.41
2276683	2292494	15811	Bordetella_pertussis	NC_002929	4144564	1	0	18	56.806	96.899	67.7	70.21	95.35
2362220	2376878	14658	Bordetella_pertussis	NC_002929	4144564	1	0	2	24.004	31.655	67.7	65.93	10.43
4013878	4026402	12524	Bordetella_pertussis	NC_002929	4144564	1	0	7	66.409	97.546	67.7	68.97	76.07
2765350	2777632	12282	Bordetella_pertussis	NC_002929	4144564	1	0	4	42.831	79.518	67.7	64.14	3.31
2295279	2307452	12173	Bordetella_pertussis	NC_002929	4144564	1	0	17	31.662	51.642	67.7	65.57	10.15
59252	70441	11189	Bordetella_pertussis	NC_002929	4144564	1	0	21	63.165	93.425	67.7	53.32	0.27
2597771	2608341	10570	Bordetella_pertussis	NC_002929	4144564	1	0	3	44.217	76.166	67.7	60.95	1.3
3559488	3569675	10187	Bordetella_pertussis	NC_002929	4144564	1	0	10	21.546	13.217	67.7	67.87	50.62
3373460	3383483	10023	Bordetella_pertussis	NC_002929	4144564	1	0	12	50.418	86.241	67.7	68.26	61.67
62871	77427	14556	Borrelia_afzelii_PKo	NC_008277	918329	1	0	1	60.993	98.387	28.3	25.19	1.61
666356	676972	10616	Borrelia_afzelii_PKo	NC_008277	918329	1	0	4	76.675	96.471	28.3	24.11	1.18
65291	77701	12410	Borrelia_burgdorferi	NC_001318	923735	1	0	1	62.7	95.89	28.6	24.99	1.37
662603	673212	10609	Borrelia_burgdorferi	NC_001318	923735	1	0	3	77.784	100	28.6	24.75	1.18
65242	77651	12409	Borrelia_burgdorferi_ZS7	NC_011728	919660	1	0	1	62.721	94.521	28.5	24.96	1.37
659189	669221	10032	Borrelia_burgdorferi_ZS7	NC_011728	919660	1	0	3	76.552	98.889	28.5	24.39	1.11
65601	76283	10682	Borrelia_garinii_PBi	NC_006156	917164	1	0	2	72.189	96.429	28.3	24.18	1.19
807649	818155	10506	Borrelia_garinii_PBi	NC_006156	917164	1	0	6	50.841	86.047	28.3	26.99	22.09
62706	77280	14574	Borrelia_turicatae_91E135	NC_008710	930435	1	0	2	52.171	96.774	29.1	25.65	1.61
812279	824244	11965	Borrelia_turicatae_91E135	NC_008710	930435	1	0	22	51.452	93.421	29.1	27.92	25
2318804	2372543	53739	Bradyrhizobium_ORS278	NC_009445	7563110	1	0	21	37.519	94.203	65.5	62.64	1.45
3787823	3834510	46687	Bradyrhizobium_ORS278	NC_009445	7563110	1	0	25	22.105	73.585	65.5	64.47	8.81
6625900	6671868	45968	Bradyrhizobium_ORS278	NC_009445	7563110	1	0	33	99.163	100	65.5	59.23	0.62
4555015	4596581	41566	Bradyrhizobium_ORS278	NC_009445	7563110	1	0	26	20.058	63.687	65.5	66.01	68.16
7358038	7394513	36475	Bradyrhizobium_ORS278	NC_009445	7563110	1	0	36	22.005	65.686	65.5	63.45	5.88
465097	495852	30755	Bradyrhizobium_ORS278	NC_009445	7563110	1	0	17	101.929	100	65.5	59.36	0.41
841463	868472	27009	Bradyrhizobium_ORS278	NC_009445	7563110	1	0	18	54.475	97.464	65.5	60.98	0.36
1319826	1345962	26136	Bradyrhizobium_ORS278	NC_009445	7563110	1	0	19	69.39	99.298	65.5	60.99	0.7
7333118	7357384	24266	Bradyrhizobium_ORS278	NC_009445	7563110	1	0	35	63.834	98.697	65.5	61.4	0.98
5014526	5034239	19713	Bradyrhizobium_ORS278	NC_009445	7563110	1	0	29	16.009	17.46	65.5	64.86	20.63
3405775	3424222	18447	Bradyrhizobium_ORS278	NC_009445	7563110	1	0	24	47.382	92.327	65.5	62.65	4.7
7221686	7237172	15486	Bradyrhizobium_ORS278	NC_009445	7563110	1	0	13	82.14	98.337	65.5	60.42	0.83
4938625	4953164	14539	Bradyrhizobium_ORS278	NC_009445	7563110	1	0	28	15.274	7.812	65.5	62.02	4.1
5393474	5407887	14413	Bradyrhizobium_ORS278	NC_009445	7563110	1	0	30	67.73	96.905	65.5	58.21	0.19
6423673	6437722	14049	Bradyrhizobium_ORS278	NC_009445	7563110	1	0	31	112.444	99.623	65.5	58.92	0.38
2393568	2406317	12749	Bradyrhizobium_ORS278	NC_009445	7563110	1	0	22	12.53	2.397	65.5	63.87	9.93
7318944	7331644	12700	Bradyrhizobium_ORS278	NC_009445	7563110	1	0	34	46.691	85.86	65.5	62.6	4.94
1361247	1372212	10965	Bradyrhizobium_ORS278	NC_009445	7563110	1	0	20	66.741	95.434	65.5	66.34	70.69
1021521	1071498	49977	Campylobacter_jejuni_RM1221	NC_003912	1803229	1	0	3	76.201	100	30.3	26.26	2.86
207010	242362	35352	Campylobacter_jejuni_RM1221	NC_003912	1803229	1	0	2	52.997	100	30.3	30.74	72
1346923	1370263	23340	Campylobacter_jejuni_RM1221	NC_003912	1803229	1	0	5	32.229	78.947	30.3	29.64	22.37
486634	500069	13435	Campylobacter_jejuni_RM1221	NC_003912	1803229	1	0	1	37.193	74.242	30.3	31.78	85.61
1335720	1346702	10982	Campylobacter_jejuni_RM1221	NC_003912	1803229	1	0	4	36.413	64.596	30.3	27.46	3.11
291660	318133	26473	Chlamydia_muridarum	NC_002620	1088278	1	0	1	42.976	100	40.3	40.48	57.5
319603	335591	15988	Chlamydophila_felis_Fe_C-56	NC_007899	1182900	1	0	1	11.301	4.167	39.4	39.55	56.94
781796	792268	10472	Chlamydophila_felis_Fe_C-56	NC_007899	1182900	1	0	4	23.882	27.928	39.4	40.12	74.77
2481033	2499876	18843	Clostridium_botulinum_A	NC_009495	3942444	1	0	17	65.465	94.66	28.2	30.85	93.2
2187221	2205525	18304	Clostridium_botulinum_A	NC_009495	3942444	1	0	11	99.667	99.057	28.2	33.87	98.58
952701	964099	11398	Clostridium_botulinum_A	NC_009495	3942444	1	0	6	95.554	97.941	28.2	31.5	94.41
2115862	2133807	17945	Clostridium_botulinum_A_ATCC_19397	NC_009697	3918643	1	0	11	98.9	100	28.2	33.91	98.6
925028	936425	11397	Clostridium_botulinum_A_ATCC_19397	NC_009697	3918643	1	0	6	95.702	98.225	28.2	31.51	93.79
867885	877984	10099	Clostridium_botulinum_A_ATCC_19397	NC_009697	3918643	1	0	15	60.094	78.272	28.2	22.69	0.26
2868306	2895561	27255	Clostridium_botulinum_A_Hall	NC_009698	3814283	1	0	15	70.476	97.08	28.2	29.91	89.05
2116081	2134027	17946	Clostridium_botulinum_A_Hall	NC_009698	3814283	1	0	12	99.329	99.522	28.2	33.92	98.56
868052	878151	10099	Clostridium_botulinum_A_Hall	NC_009698	3814283	1	0	17	60.572	79.839	28.2	22.69	0.27
885002	904889	19887	Clostridium_botulinum_A2_Kyoto	NC_012563	4214640	1	0	21	116.364	100	28.2	33.55	98.08
3854235	3868469	14234	Clostridium_botulinum_A2_Kyoto	NC_012563	4214640	1	0	14	116.654	100	28.2	33.65	97.25
597348	611350	14002	Clostridium_botulinum_A2_Kyoto	NC_012563	4214640	1	0	20	45.446	61.149	28.2	26.66	20.27
1041759	1055106	13347	Clostridium_botulinum_A2_Kyoto	NC_012563	4214640	1	0	5	91.251	96.463	28.2	31.32	93.89
2335372	2348718	13346	Clostridium_botulinum_A2_Kyoto	NC_012563	4214640	1	0	8	96.682	97.749	28.2	34.67	98.07
3256888	3268394	11506	Clostridium_botulinum_A2_Kyoto	NC_012563	4214640	1	0	7	132.622	100	28.2	33.05	96.4
1001768	1011797	10029	Clostridium_botulinum_A2_Kyoto	NC_012563	4214640	1	0	18	85.885	94.928	28.2	29.45	78.5
3674379	3694167	19788	Clostridium_botulinum_A3_Loch_Maree	NC_010520	4049948	1	0	20	118.137	100	28.3	34.28	98.51
1617529	1635716	18187	Clostridium_botulinum_A3_Loch_Maree	NC_010520	4049948	1	0	17	76.164	94.521	28.3	24.38	0.46
2307478	2325316	17838	Clostridium_botulinum_A3_Loch_Maree	NC_010520	4049948	1	0	12	92.299	97.309	28.3	34.14	97.76
985605	998780	13175	Clostridium_botulinum_A3_Loch_Maree	NC_010520	4049948	1	0	7	84.611	95.05	28.3	30.21	87.46
842278	853090	10812	Clostridium_botulinum_A3_Loch_Maree	NC_010520	4049948	1	0	21	137.816	100	28.3	35.21	98.64
2185868	2230670	44802	Clostridium_botulinum_B1_Okra	NC_010516	4014780	1	0	17	83.765	100	28.3	29.93	88.64
825368	851132	25764	Clostridium_botulinum_B1_Okra	NC_010516	4014780	1	0	18	112.338	100	28.3	33.62	98.69
2333970	2353145	19175	Clostridium_botulinum_B1_Okra	NC_010516	4014780	1	0	20	78.073	96.602	28.3	29.66	83.01
949783	967077	17294	Clostridium_botulinum_B1_Okra	NC_010516	4014780	1	0	5	92.893	97.807	28.3	30.67	90.35
3657584	3672308	14724	Clostridium_botulinum_B1_Okra	NC_010516	4014780	1	0	16	116.515	100	28.3	33.4	95.9
1490458	1503223	12765	Clostridium_botulinum_B1_Okra	NC_010516	4014780	1	0	19	62.836	83.226	28.3	26.34	10.65
3075306	3087997	12691	Clostridium_botulinum_B1_Okra	NC_010516	4014780	1	0	14	103.28	97.749	28.3	29.58	80.39
2882463	2893466	11003	Clostridium_botulinum_B1_Okra	NC_010516	4014780	1	0	11	127.285	99.721	28.3	33.62	97.49
3076332	3112879	36547	Clostridium_botulinum_Ba4_657	NC_012658	4034620	1	0	12	77.66	97.222	28.2	31.81	96.3
2238624	2268970	30346	Clostridium_botulinum_Ba4_657	NC_012658	4034620	1	0	15	88.836	100	28.2	32.23	96.18
3669398	3693917	24519	Clostridium_botulinum_Ba4_657	NC_012658	4034620	1	0	11	135.441	100	28.2	36.15	98.77
956395	972560	16165	Clostridium_botulinum_Ba4_657	NC_012658	4034620	1	0	20	89.559	97.561	28.2	29.53	84.15
2221400	2235394	13994	Clostridium_botulinum_Ba4_657	NC_012658	4034620	1	0	18	92.353	97.535	28.2	28.75	69.72
912612	925321	12709	Clostridium_botulinum_Ba4_657	NC_012658	4034620	1	0	7	94.769	97.756	28.2	31.25	93.91
814412	834246	19834	Clostridium_botulinum_F_Langeland	NC_009699	4052464	1	0	4	108.769	100	28.3	33.86	98.01
2242707	2259428	16721	Clostridium_botulinum_F_Langeland	NC_009699	4052464	1	0	10	94.693	98.319	28.3	34.28	98.32
2533723	2546013	12290	Clostridium_botulinum_F_Langeland	NC_009699	4052464	1	0	18	34.467	30.462	28.3	30.38	88.92
3694192	3706031	11839	Clostridium_botulinum_F_Langeland	NC_009699	4052464	1	0	15	112.276	99.407	28.3	32.42	95.25
2548606	2559915	11309	Clostridium_botulinum_F_Langeland	NC_009699	4052464	1	0	19	48.569	64.023	28.3	29.94	85.27
136868	188969	52101	Corynebacterium_glutamicum_R	NC_009342	3361525	1	0	13	91.461	100	54.1	61.04	100
2071925	2109577	37652	Corynebacterium_glutamicum_R	NC_009342	3361525	1	0	16	28.732	79.545	54.1	52.29	4.55
592977	627478	34501	Corynebacterium_glutamicum_R	NC_009342	3361525	1	0	15	54.9	98.958	54.1	55.86	92.71
471691	490825	19134	Corynebacterium_glutamicum_R	NC_009342	3361525	1	0	14	64.33	95.954	54.1	44.77	0.58
2525520	2541790	16270	Corynebacterium_glutamicum_R	NC_009342	3361525	1	0	18	56.787	94.089	54.1	49.31	0.99
300896	311721	10825	Corynebacterium_glutamicum_R	NC_009342	3361525	1	0	2	49.681	85.294	54.1	58.38	98.04
2556243	2566833	10590	Corynebacterium_glutamicum_R	NC_009342	3361525	1	0	11	70.583	94.872	54.1	53.83	42.63
3167618	3177659	10041	Corynebacterium_glutamicum_R	NC_009342	3361525	1	0	19	94.682	99.091	54.1	50.77	3.33
929159	949531	20372	Coxiella_burnetii_CbuG_Q212	NC_011527	2037569	1	0	5	38.894	88.776	42.6	41.73	24.49
1272329	1284634	12305	Coxiella_burnetii_CbuG_Q212	NC_011527	2037569	1	0	2	100.473	100	42.6	36.93	1.23
1747957	1758484	10527	Coxiella_burnetii_CbuG_Q212	NC_011527	2037569	1	0	3	107.543	100	42.6	42.43	38.95
790627	802633	12006	Coxiella_burnetii_RSA_331	NC_010117	2045234	1	0	6	53.981	94.611	42.8	42.27	32.93
216634	228525	11891	Coxiella_burnetii_RSA_331	NC_010117	2045234	1	0	1	104.182	100	42.8	38.91	4.14
3379833	3453530	73697	Diaphorobacter_TPSY	NC_011992	3850810	1	0	13	78.558	100	66.8	62.7	1.96
2282297	2314675	32378	Diaphorobacter_TPSY	NC_011992	3850810	1	0	8	79.802	100	66.8	62.36	2.56
3458686	3481611	22925	Diaphorobacter_TPSY	NC_011992	3850810	1	0	5	97.547	100	66.8	59.76	0.61
1648584	1660952	12368	Diaphorobacter_TPSY	NC_011992	3850810	1	0	9	115.958	100	66.8	61.32	3.59
3555527	3567481	11954	Diaphorobacter_TPSY	NC_011992	3850810	1	0	6	90.267	96.215	66.8	62.53	8.83
1976418	1988076	11658	Diaphorobacter_TPSY	NC_011992	3850810	1	0	10	74.329	92.615	66.8	58.54	1.54
2856845	2868061	11216	Diaphorobacter_TPSY	NC_011992	3850810	1	0	12	54.328	80.178	66.8	71.38	98.82
3948173	4024543	76370	Escherichia_coli_536	NC_008253	5009476	1	0	36	88.883	100	50.5	46.08	1.56
4752850	4798579	45729	Escherichia_coli_536	NC_008253	5009476	1	0	37	74.189	99.074	50.5	46.06	1.85
330169	370901	40732	Escherichia_coli_536	NC_008253	5009476	1	0	32	92.337	100	50.5	45.99	0.83
3147160	3176753	29593	Escherichia_coli_536	NC_008253	5009476	1	0	27	90.22	100	50.5	48.58	12.65
295886	323299	27413	Escherichia_coli_536	NC_008253	5009476	1	0	33	87.47	97.778	50.5	46.13	5.56
1946169	1970980	24811	Escherichia_coli_536	NC_008253	5009476	1	0	34	84.369	96.985	50.5	38.08	0.5
4819437	4837603	18166	Escherichia_coli_536	NC_008253	5009476	1	0	26	72.283	94.834	50.5	47.27	9.96
2086458	2101964	15506	Escherichia_coli_536	NC_008253	5009476	1	0	29	85.247	96.226	50.5	50.91	51.26
2834503	2849725	15222	Escherichia_coli_536	NC_008253	5009476	1	0	28	100.913	99.383	50.5	43.03	1.54
3128357	3142150	13793	Escherichia_coli_536	NC_008253	5009476	1	0	35	95.184	97.765	50.5	45.19	5.03
3184216	3197909	13693	Escherichia_coli_536	NC_008253	5009476	1	0	19	105.408	100	50.5	34.81	0.28
2889019	2899991	10972	Escherichia_coli_536	NC_008253	5009476	1	0	17	39.127	70.444	50.5	46.4	8.67
295124	330309	35185	Escherichia_coli_APEC_O1	NC_008563	5154626	1	0	45	81.898	100	50.5	43.46	0.69
2566526	2600206	33680	Escherichia_coli_APEC_O1	NC_008563	5154626	1	0	41	64.463	99.333	50.5	47.48	8
2134818	2168238	33420	Escherichia_coli_APEC_O1	NC_008563	5154626	1	0	40	73.882	100	50.5	49.23	21.05
3332114	3360714	28600	Escherichia_coli_APEC_O1	NC_008563	5154626	1	0	38	87.497	100	50.5	46.78	3.95
3306655	3329094	22439	Escherichia_coli_APEC_O1	NC_008563	5154626	1	0	49	78.73	100	50.5	46.83	4.42
1195789	1215854	20065	Escherichia_coli_APEC_O1	NC_008563	5154626	1	0	46	63.681	97.233	50.5	54.66	98.81
4703111	4721458	18347	Escherichia_coli_APEC_O1	NC_008563	5154626	1	0	37	73.056	98.551	50.5	46.82	6.52
4743291	4759514	16223	Escherichia_coli_APEC_O1	NC_008563	5154626	1	0	50	83.663	99.042	50.5	44.99	2.56
5022455	5038543	16088	Escherichia_coli_APEC_O1	NC_008563	5154626	1	0	51	79.539	98.413	50.5	52.06	73.97
1346401	1362181	15780	Escherichia_coli_APEC_O1	NC_008563	5154626	1	0	47	54.384	92.547	50.5	54.21	97.52
2740481	2755139	14658	Escherichia_coli_APEC_O1	NC_008563	5154626	1	0	48	53.741	91.908	50.5	47.55	10.4
260575	272666	12091	Escherichia_coli_APEC_O1	NC_008563	5154626	1	0	43	69.056	95.238	50.5	44.85	3.57
238973	250332	11359	Escherichia_coli_APEC_O1	NC_008563	5154626	1	0	44	33.707	61.298	50.5	51.43	59.73
1635361	1645495	10134	Escherichia_coli_APEC_O1	NC_008563	5154626	1	0	13	62.564	92.415	50.5	43.73	2.4
2263654	2305891	42237	Escherichia_coli_C_ATCC_8739	NC_010468	4814022	1	0	21	44.633	98.214	50.9	50.27	33.04
3722286	3761659	39373	Escherichia_coli_C_ATCC_8739	NC_010468	4814022	1	0	15	74.579	100	50.9	50.59	29.17
1135932	1162185	26253	Escherichia_coli_C_ATCC_8739	NC_010468	4814022	1	0	24	41.486	93.889	50.9	47.11	4.44
1820917	1843207	22290	Escherichia_coli_C_ATCC_8739	NC_010468	4814022	1	0	22	45.59	95.283	50.9	46.01	2.36
913985	934856	20871	Escherichia_coli_C_ATCC_8739	NC_010468	4814022	1	0	25	87.196	100	50.9	35.84	0.44
416433	433462	17029	Escherichia_coli_C_ATCC_8739	NC_010468	4814022	1	0	27	52.85	96.403	50.9	49.61	21.58
3635960	3652701	16741	Escherichia_coli_C_ATCC_8739	NC_010468	4814022	1	0	16	52.568	95.76	50.9	47.36	6.36
3140516	3153680	13164	Escherichia_coli_C_ATCC_8739	NC_010468	4814022	1	0	18	34.55	71.111	50.9	48.45	12.78
3216264	3229239	12975	Escherichia_coli_C_ATCC_8739	NC_010468	4814022	1	0	17	51.89	92.603	50.9	49.06	17.26
1782673	1795507	12834	Escherichia_coli_C_ATCC_8739	NC_010468	4814022	1	0	23	83.481	99.187	50.9	35.49	0.27
783110	795729	12619	Escherichia_coli_C_ATCC_8739	NC_010468	4814022	1	0	26	52.549	93.085	50.9	52.58	78.19
2410681	2423290	12609	Escherichia_coli_C_ATCC_8739	NC_010468	4814022	1	0	20	68.849	97.34	50.9	51.56	56.65
4262336	4274071	11735	Escherichia_coli_C_ATCC_8739	NC_010468	4814022	1	0	14	75.693	98.267	50.9	41.6	0.99
1036180	1047303	11123	Escherichia_coli_C_ATCC_8739	NC_010468	4814022	1	0	4	48.103	88.732	50.9	46.69	5.87
3023592	3034709	11117	Escherichia_coli_C_ATCC_8739	NC_010468	4814022	1	0	19	59.842	94.131	50.9	53.71	91.31
3341752	3427961	86209	Escherichia_coli_E24377A	NC_009801	5050757	1	0	33	89.569	100	50.6	49.88	28.07
2170841	2221099	50258	Escherichia_coli_E24377A	NC_009801	5050757	1	0	31	34.091	95.96	50.6	47.78	6.06
2899811	2949173	49362	Escherichia_coli_E24377A	NC_009801	5050757	1	0	22	64.119	99	50.6	42.06	1
832204	857434	25230	Escherichia_coli_E24377A	NC_009801	5050757	1	0	24	36.986	88.325	50.6	46.29	4.06
3768247	3793204	24957	Escherichia_coli_E24377A	NC_009801	5050757	1	0	20	81.514	98.492	50.6	50.13	32.66
1754336	1774505	20169	Escherichia_coli_E24377A	NC_009801	5050757	1	0	23	52.391	93.902	50.6	47.83	9.35
4839013	4858342	19329	Escherichia_coli_E24377A	NC_009801	5050757	1	0	19	58.982	95.72	50.6	50.49	38.91
3184169	3202568	18399	Escherichia_coli_E24377A	NC_009801	5050757	1	0	5	90.64	98.889	50.6	34.72	0.37
4868455	4886766	18311	Escherichia_coli_E24377A	NC_009801	5050757	1	0	18	104.394	100	50.6	53.05	88.93
1399430	1415445	16015	Escherichia_coli_E24377A	NC_009801	5050757	1	0	28	104.648	100	50.6	43.49	2.58
3328173	3341172	12999	Escherichia_coli_E24377A	NC_009801	5050757	1	0	32	47.538	87.467	50.6	48.26	16.71
3020717	3032808	12091	Escherichia_coli_E24377A	NC_009801	5050757	1	0	21	101.943	99.757	50.6	35.25	0.24
2284294	2296309	12015	Escherichia_coli_E24377A	NC_009801	5050757	1	0	2	80.804	97.101	50.6	34.41	0.48
1162363	1173499	11136	Escherichia_coli_E24377A	NC_009801	5050757	1	0	14	23.166	20.358	50.6	45.73	4.7
1437189	1448314	11125	Escherichia_coli_E24377A	NC_009801	5050757	1	0	29	71.389	95.749	50.6	51.2	53.24
239229	250122	10893	Escherichia_coli_E24377A	NC_009801	5050757	1	0	27	44.602	80.963	50.6	51.33	54.7
291831	341500	49669	Escherichia_coli_HS	NC_009800	4709875	1	0	24	64.492	100	50.8	46.28	1.08
2060475	2091931	31456	Escherichia_coli_HS	NC_009800	4709875	1	0	26	51.045	97.959	50.8	49.08	14.29
2095461	2125215	29754	Escherichia_coli_HS	NC_009800	4709875	1	0	19	69.825	99.359	50.8	49.48	18.59
3001612	3026302	24690	Escherichia_coli_HS	NC_009800	4709875	1	0	13	70.661	98.936	50.8	37.85	0.53
2156843	2178780	21937	Escherichia_coli_HS	NC_009800	4709875	1	0	16	77.849	99.526	50.8	41.74	0.47
2651055	2668518	17463	Escherichia_coli_HS	NC_009800	4709875	1	0	17	66.839	97.358	50.8	46.26	3.4
794848	811424	16576	Escherichia_coli_HS	NC_009800	4709875	1	0	21	40.268	87.5	50.8	50.07	30
345430	360233	14803	Escherichia_coli_HS	NC_009800	4709875	1	0	25	39.619	84.026	50.8	48.03	9.27
2801290	2814230	12940	Escherichia_coli_HS	NC_009800	4709875	1	0	18	36.545	73.743	50.8	49.18	18.44
1259921	1271437	11516	Escherichia_coli_HS	NC_009800	4709875	1	0	20	50.266	90.819	50.8	42.94	1.24
3511387	3522840	11453	Escherichia_coli_HS	NC_009800	4709875	1	0	14	61.901	94.568	50.8	49.76	24.69
1665089	1675155	10066	Escherichia_coli_HS	NC_009800	4709875	1	0	5	71.484	96.746	50.8	42.71	1.3
1650602	1692827	42225	Escherichia_coli_IAI1	NC_011741	4767711	1	0	20	44.165	98.198	50.8	50.89	46.85
4575525	4603277	27752	Escherichia_coli_IAI1	NC_011741	4767711	1	0	22	99.693	100	50.8	37.12	0.59
250455	276449	25994	Escherichia_coli_IAI1	NC_011741	4767711	1	0	19	50.829	98.333	50.8	52.32	77.78
3519492	3544449	24957	Escherichia_coli_IAI1	NC_011741	4767711	1	0	21	81.921	100	50.8	50.15	29.26
3038839	3057048	18209	Escherichia_coli_IAI1	NC_011741	4767711	1	0	15	94.31	100	50.8	34.77	0.39
1984892	2003042	18150	Escherichia_coli_IAI1	NC_011741	4767711	1	0	8	69.857	99.225	50.8	37.79	0.39
1998078	2039329	41251	Escherichia_coli_IAI39	NC_011750	5205384	1	0	40	63.176	100	50.6	53.84	100
2747486	2788439	40953	Escherichia_coli_IAI39	NC_011750	5205384	1	0	42	54.084	98.4	50.6	49.56	20
3545590	3583954	38364	Escherichia_coli_IAI39	NC_011750	5205384	1	0	43	67.424	100	50.6	48.64	15.04
4766432	4804602	38170	Escherichia_coli_IAI39	NC_011750	5205384	1	0	49	69.359	100	50.6	47.62	3.73
5057087	5094248	37161	Escherichia_coli_IAI39	NC_011750	5205384	1	0	39	67.237	100	50.6	52.07	83.33
4950895	4977554	26659	Escherichia_coli_IAI39	NC_011750	5205384	1	0	38	40.512	91.667	50.6	48.87	14.58
3952809	3977768	24959	Escherichia_coli_IAI39	NC_011750	5205384	1	0	35	81.784	100	50.6	50.15	37.07
3617539	3639937	22398	Escherichia_coli_IAI39	NC_011750	5205384	1	0	46	39.972	88.21	50.6	51.73	69.43
2926058	2947195	21137	Escherichia_coli_IAI39	NC_011750	5205384	1	0	32	31.305	73.14	50.6	49.64	28.1
1079350	1099429	20079	Escherichia_coli_IAI39	NC_011750	5205384	1	0	27	78.12	99.608	50.6	50.93	52.94
915301	935206	19905	Escherichia_coli_IAI39	NC_011750	5205384	1	0	26	57.345	94.942	50.6	54.89	99.22
4393849	4412999	19150	Escherichia_coli_IAI39	NC_011750	5205384	1	0	47	85.251	100	50.6	45.95	3.75
1883652	1899819	16167	Escherichia_coli_IAI39	NC_011750	5205384	1	0	30	78.955	98.738	50.6	55.99	99.05
3589120	3604831	15711	Escherichia_coli_IAI39	NC_011750	5205384	1	0	44	56.575	92.945	50.6	40.69	0.61
1563442	1577315	13873	Escherichia_coli_IAI39	NC_011750	5205384	1	0	29	58.419	94.58	50.6	44.3	2.17
4419298	4432389	13091	Escherichia_coli_IAI39	NC_011750	5205384	1	0	48	33.231	62.5	50.6	45	2.81
1103879	1116747	12868	Escherichia_coli_IAI39	NC_011750	5205384	1	0	28	68.593	95.98	50.6	45.54	4.02
1041813	1054496	12683	Escherichia_coli_IAI39	NC_011750	5205384	1	0	7	89.917	99.752	50.6	34.51	0.25
2589878	2602332	12454	Escherichia_coli_IAI39	NC_011750	5205384	1	0	41	79.839	98.544	50.6	43.57	1.7
4979731	4990381	10650	Escherichia_coli_IAI39	NC_011750	5205384	1	0	22	46.443	82.744	50.6	42.83	1.46
4361791	4371855	10064	Escherichia_coli_IAI39	NC_011750	5205384	1	0	36	72.352	95.088	50.6	44.73	2.95
2746796	2794808	48012	Escherichia_coli_K_12_substr__MG1655	NC_000913	4705957	1	0	30	32.9	95.833	50.8	47.34	4.17
557435	586131	28696	Escherichia_coli_K_12_substr__MG1655	NC_000913	4705957	1	0	27	46.598	97.516	50.8	43.79	0.62
1194346	1221471	27125	Escherichia_coli_K_12_substr__MG1655	NC_000913	4705957	1	0	26	57.883	100	50.8	43.61	0.58
2054882	2075964	21082	Escherichia_coli_K_12_substr__MG1655	NC_000913	4705957	1	0	23	67.598	99.545	50.8	50.03	28.18
4496295	4516496	20201	Escherichia_coli_K_12_substr__MG1655	NC_000913	4705957	1	0	31	48.537	96.943	50.8	50.91	44.54
279338	297702	18364	Escherichia_coli_K_12_substr__MG1655	NC_000913	4705957	1	0	29	46.293	93.651	50.8	53.8	95.63
303722	320305	16583	Escherichia_coli_K_12_substr__MG1655	NC_000913	4705957	1	0	28	50.111	94.624	50.8	47.49	7.17
4517263	4530588	13325	Escherichia_coli_K_12_substr__MG1655	NC_000913	4705957	1	0	32	53.123	95.402	50.8	50.54	41.09
2097889	2111085	13196	Escherichia_coli_K_12_substr__MG1655	NC_000913	4705957	1	0	22	71.343	98.575	50.8	40.42	0.57
1633864	1646365	12501	Escherichia_coli_K_12_substr__MG1655	NC_000913	4705957	1	0	7	55.046	94.07	50.8	43.86	2.16
262374	274341	11967	Escherichia_coli_K_12_substr__MG1655	NC_000913	4705957	1	0	3	85.533	99.742	50.8	52.53	75.19
3464822	3476519	11697	Escherichia_coli_K_12_substr__MG1655	NC_000913	4705957	1	0	19	60.02	95.707	50.8	49.69	26.01
2462277	2473892	11615	Escherichia_coli_K_12_substr__MG1655	NC_000913	4705957	1	0	21	44.326	83.96	50.8	45.14	4.01
3794971	3806121	11150	Escherichia_coli_K_12_substr__MG1655	NC_000913	4705957	1	0	15	74.944	98.077	50.8	36.18	0.24
727958	738730	10772	Escherichia_coli_K_12_substr__MG1655	NC_000913	4705957	1	0	25	58.619	95.116	50.8	49.23	20
4532453	4543052	10599	Escherichia_coli_K_12_substr__MG1655	NC_000913	4705957	1	0	17	46.419	85.812	50.8	42.8	1.37
2747520	2795442	47922	Escherichia_coli_K_12_substr__W3110	AC_000091	4712709	1	0	31	32.621	93.75	50.8	47.35	2.08
1196700	1220778	24078	Escherichia_coli_K_12_substr__W3110	AC_000091	4712709	1	0	25	55.951	99.479	50.8	43.79	1.04
561565	584856	23291	Escherichia_coli_K_12_substr__W3110	AC_000091	4712709	1	0	27	55.951	98.995	50.8	43.54	1.01
2058995	2081065	22070	Escherichia_coli_K_12_substr__W3110	AC_000091	4712709	1	0	22	68.202	100	50.8	49.9	27.62
4501430	4523153	21723	Escherichia_coli_K_12_substr__W3110	AC_000091	4712709	1	0	32	48.523	96.244	50.8	50.44	33.8
279248	297015	17767	Escherichia_coli_K_12_substr__W3110	AC_000091	4712709	1	0	29	44.792	91.954	50.8	53.54	93.1
1637512	1654422	16910	Escherichia_coli_K_12_substr__W3110	AC_000091	4712709	1	0	6	51.236	97.08	50.8	44.63	1.82
303722	320305	16583	Escherichia_coli_K_12_substr__W3110	AC_000091	4712709	1	0	28	49.997	94.286	50.8	47.49	7.5
1414954	1430440	15486	Escherichia_coli_K_12_substr__W3110	AC_000091	4712709	1	0	24	59.673	98	50.8	46.24	5
2100587	2115198	14611	Escherichia_coli_K_12_substr__W3110	AC_000091	4712709	1	0	20	67.132	99.369	50.8	40.55	0.63
2983070	2997484	14414	Escherichia_coli_K_12_substr__W3110	AC_000091	4712709	1	0	19	69.558	98.758	50.8	38.49	0.31
4537919	4549709	11790	Escherichia_coli_K_12_substr__W3110	AC_000091	4712709	1	0	16	46.859	88.832	50.8	43.52	1.78
262555	274341	11786	Escherichia_coli_K_12_substr__W3110	AC_000091	4712709	1	0	30	87.719	100	50.8	52.7	77.92
4161919	4173253	11334	Escherichia_coli_K_12_substr__W3110	AC_000091	4712709	1	0	18	63.729	97.311	50.8	50	28.61
3832317	3843467	11150	Escherichia_coli_K_12_substr__W3110	AC_000091	4712709	1	0	13	74.858	98.317	50.8	36.18	0.24
729157	739929	10772	Escherichia_coli_K_12_substr__W3110	AC_000091	4712709	1	0	26	58.553	95.592	50.8	49.23	23.2
1525021	1535565	10544	Escherichia_coli_K_12_substr__W3110	AC_000091	4712709	1	0	23	42.406	79.773	50.8	46.19	5.91
1358322	1400138	41816	Escherichia_coli_O157_H7_EC4115	NC_011353	5651677	1	0	41	80.031	100	50.5	48.21	11.28
4691936	4727623	35687	Escherichia_coli_O157_H7_EC4115	NC_011353	5651677	1	0	28	81.611	100	50.5	38.58	0.64
1501675	1531664	29989	Escherichia_coli_O157_H7_EC4115	NC_011353	5651677	1	0	42	63.805	98.378	50.5	48.63	16.22
1753851	1783258	29407	Escherichia_coli_O157_H7_EC4115	NC_011353	5651677	1	0	45	67.065	98.942	50.5	54.11	96.3
1703973	1730334	26361	Escherichia_coli_O157_H7_EC4115	NC_011353	5651677	1	0	44	56.35	93.839	50.5	52.73	86.26
3814397	3839805	25408	Escherichia_coli_O157_H7_EC4115	NC_011353	5651677	1	0	26	77.803	99.087	50.5	35.58	0.46
2936111	2961506	25395	Escherichia_coli_O157_H7_EC4115	NC_011353	5651677	1	0	50	74.208	98.174	50.5	54.82	97.26
3580586	3604133	23547	Escherichia_coli_O157_H7_EC4115	NC_011353	5651677	1	0	53	83.166	100	50.5	41.97	1.27
1312903	1335491	22588	Escherichia_coli_O157_H7_EC4115	NC_011353	5651677	1	0	39	74.028	96.748	50.5	44.7	3.66
3244938	3264928	19990	Escherichia_coli_O157_H7_EC4115	NC_011353	5651677	1	0	52	81.395	98.561	50.5	51.52	65.11
3289021	3308576	19555	Escherichia_coli_O157_H7_EC4115	NC_011353	5651677	1	0	24	41.314	78.873	50.5	44.59	2.82
3956630	3976019	19389	Escherichia_coli_O157_H7_EC4115	NC_011353	5651677	1	0	54	69.832	95.819	50.5	44.96	4.18
4282200	4300405	18205	Escherichia_coli_O157_H7_EC4115	NC_011353	5651677	1	0	55	88.765	99.02	50.5	50.21	38.24
2696202	2714040	17838	Escherichia_coli_O157_H7_EC4115	NC_011353	5651677	1	0	48	55.117	90.385	50.5	47.41	11.86
305820	322326	16506	Escherichia_coli_O157_H7_EC4115	NC_011353	5651677	1	0	36	65.447	93.175	50.5	42.63	2.08
263848	278109	14261	Escherichia_coli_O157_H7_EC4115	NC_011353	5651677	1	0	35	71.395	94.103	50.5	52.2	70.77
1586125	1599881	13756	Escherichia_coli_O157_H7_EC4115	NC_011353	5651677	1	0	43	52.633	86.42	50.5	46.49	8.4
1273068	1286067	12999	Escherichia_coli_O157_H7_EC4115	NC_011353	5651677	1	0	9	48.878	82.71	50.5	41.52	2.34
2646353	2659057	12704	Escherichia_coli_O157_H7_EC4115	NC_011353	5651677	1	0	47	75.33	95.89	50.5	49.74	33.79
894557	906487	11930	Escherichia_coli_O157_H7_EC4115	NC_011353	5651677	1	0	7	54.027	84.797	50.5	44.66	5.57
2741669	2752109	10440	Escherichia_coli_O157_H7_EC4115	NC_011353	5651677	1	0	19	95.24	98.874	50.5	34.12	0.19
1176655	1186735	10080	Escherichia_coli_O157_H7_EC4115	NC_011353	5651677	1	0	38	58.116	86.957	50.5	47.94	18.12
1405284	1456552	51268	Escherichia_coli_O157H7	NC_002695	5577000	1	0	51	74.063	100	50.5	48.9	17.76
1774325	1817055	42730	Escherichia_coli_O157H7	NC_002695	5577000	1	0	52	55.802	100	50.5	50.76	48.44
4588589	4624528	35939	Escherichia_coli_O157H7	NC_002695	5577000	1	0	30	81.28	100	50.5	38.65	0.66
5043954	5078917	34963	Escherichia_coli_O157H7	NC_002695	5577000	1	0	58	53.639	94.904	50.5	53.87	96.18
1260833	1292469	31636	Escherichia_coli_O157H7	NC_002695	5577000	1	0	49	67.678	97.688	50.5	50.52	43.35
1560611	1589842	29231	Escherichia_coli_O157H7	NC_002695	5577000	1	0	43	64.303	97.34	50.5	48.58	15.96
3709877	3737122	27245	Escherichia_coli_O157H7	NC_002695	5577000	1	0	28	80.189	100	50.5	35.89	0.5
1368957	1395427	26470	Escherichia_coli_O157H7	NC_002695	5577000	1	0	50	65.753	96.135	50.5	45.48	3.86
3474905	3499897	24992	Escherichia_coli_O157H7	NC_002695	5577000	1	0	57	78.07	98.174	50.5	42.22	0.91
2896412	2918210	21798	Escherichia_coli_O157H7	NC_002695	5577000	1	0	56	75.328	98.81	50.5	56.27	99.21
3854489	3872711	18222	Escherichia_coli_O157H7	NC_002695	5577000	1	0	39	72.301	95.681	50.5	44.76	4.98
4179120	4197325	18205	Escherichia_coli_O157H7	NC_002695	5577000	1	0	38	88.594	99.007	50.5	50.2	34.77
1941077	1958065	16988	Escherichia_coli_O157H7	NC_002695	5577000	1	0	53	77.147	96.594	50.5	55.03	97.21
300072	316506	16434	Escherichia_coli_O157H7	NC_002695	5577000	1	0	47	66.593	94.91	50.5	42.5	1.8
5370269	5386178	15909	Escherichia_coli_O157H7	NC_002695	5577000	1	0	59	28.557	49.565	50.5	51.95	69.28
3208775	3223425	14650	Escherichia_coli_O157H7	NC_002695	5577000	1	0	26	38.593	73.067	50.5	42.66	1.6
2665913	2679987	14074	Escherichia_coli_O157H7	NC_002695	5577000	1	0	54	58.694	89.487	50.5	51.95	68.97
1330790	1343939	13149	Escherichia_coli_O157H7	NC_002695	5577000	1	0	14	48.758	82.775	50.5	41.48	2.15
2924490	2936720	12230	Escherichia_coli_O157H7	NC_002695	5577000	1	0	24	58.1	87.973	50.5	46.26	6.9
2739356	2751434	12078	Escherichia_coli_O157H7	NC_002695	5577000	1	0	40	75.761	93.846	50.5	50.36	37.14
892240	903807	11567	Escherichia_coli_O157H7	NC_002695	5577000	1	0	8	47.216	79.158	50.5	44.77	5.05
3193144	3204208	11064	Escherichia_coli_O157H7	NC_002695	5577000	1	0	25	49.026	80.04	50.5	43.9	4.03
1652430	1663210	10780	Escherichia_coli_O157H7	NC_002695	5577000	1	0	42	70.897	92.941	50.5	44.25	4.9
2776834	2787274	10440	Escherichia_coli_O157H7	NC_002695	5577000	1	0	22	95.866	99.24	50.5	34.12	0.19
2491065	2523840	32775	Escherichia_coli_S88	NC_011742	5104158	1	0	36	67.021	100	50.7	47.4	4.58
2048963	2078961	29998	Escherichia_coli_S88	NC_011742	5104158	1	0	35	79.152	100	50.7	50.95	49.7
3248888	3275506	26618	Escherichia_coli_S88	NC_011742	5104158	1	0	40	88.274	100	50.7	46.64	2.65
293696	318084	24388	Escherichia_coli_S88	NC_011742	5104158	1	0	31	62.51	98.058	50.7	46.45	3.88
4839905	4863436	23531	Escherichia_coli_S88	NC_011742	5104158	1	0	44	97.161	100	50.7	50.85	44.13
3220074	3242174	22100	Escherichia_coli_S88	NC_011742	5104158	1	0	39	81.059	99.119	50.7	47	5.73
2827370	2845605	18235	Escherichia_coli_S88	NC_011742	5104158	1	0	37	49.752	90.909	50.7	47.03	6.55
4658188	4672457	14269	Escherichia_coli_S88	NC_011742	5104158	1	0	42	92.412	99.432	50.7	44.69	1.7
2871188	2883983	12795	Escherichia_coli_S88	NC_011742	5104158	1	0	38	30.37	57.506	50.7	48.75	19.34
260596	271646	11050	Escherichia_coli_S88	NC_011742	5104158	1	0	30	78.374	96.484	50.7	44.2	1.54
3672333	3682960	10627	Escherichia_coli_S88	NC_011742	5104158	1	0	41	59.849	91.543	50.7	49.36	24.52
4877365	4887852	10487	Escherichia_coli_S88	NC_011742	5104158	1	0	27	43.56	78.288	50.7	42.89	1.25
619202	644178	24976	Escherichia_coli_SE11	NC_011415	4957337	1	0	28	44.106	92.821	50.8	51.55	58.46
3701334	3726291	24957	Escherichia_coli_SE11	NC_011415	4957337	1	0	35	82.266	100	50.8	50.15	27.69
3007696	3030803	23107	Escherichia_coli_SE11	NC_011415	4957337	1	0	34	25.081	55.45	50.8	47.99	9.48
2146339	2167346	21007	Escherichia_coli_SE11	NC_011415	4957337	1	0	32	56.617	97.845	50.8	47.07	6.47
1480916	1499456	18540	Escherichia_coli_SE11	NC_011415	4957337	1	0	30	53.453	94.677	50.8	43.29	1.14
1612407	1630698	18291	Escherichia_coli_SE11	NC_011415	4957337	1	0	31	67.1	99.625	50.8	50.93	44.19
3226251	3244518	18267	Escherichia_coli_SE11	NC_011415	4957337	1	0	19	94.032	100	50.8	34.75	0.37
2659722	2675530	15808	Escherichia_coli_SE11	NC_011415	4957337	1	0	33	53.591	93.528	50.8	51.81	64.4
2748746	2763397	14651	Escherichia_coli_SE11	NC_011415	4957337	1	0	18	41.285	84.384	50.8	42.62	0.3
2259314	2273290	13976	Escherichia_coli_SE11	NC_011415	4957337	1	0	13	53.468	93.123	50.8	46.05	6.02
605829	617619	11790	Escherichia_coli_SE11	NC_011415	4957337	1	0	27	43.966	81.159	50.8	45.32	4.11
2282679	2292890	10211	Escherichia_coli_SE11	NC_011415	4957337	1	0	14	65.66	94.77	50.8	42.43	1.26
3192520	3289768	97248	Escherichia_coli_SMS_3_5	NC_010498	5140795	1	0	25	74.098	100	50.5	49.35	19.23
4864046	4906791	42745	Escherichia_coli_SMS_3_5	NC_010498	5140795	1	0	36	66.194	99.153	50.5	46.09	1.69
4907642	4947257	39615	Escherichia_coli_SMS_3_5	NC_010498	5140795	1	0	37	31.349	89.764	50.5	46.34	1.57
1073298	1108251	34953	Escherichia_coli_SMS_3_5	NC_010498	5140795	1	0	30	78.833	100	50.5	48.56	14.48
306879	334572	27693	Escherichia_coli_SMS_3_5	NC_010498	5140795	1	0	32	61.568	96.721	50.5	43.93	0.55
3665943	3690627	24684	Escherichia_coli_SMS_3_5	NC_010498	5140795	1	0	22	83.915	100	50.5	50.2	35.61
2283048	2302908	19860	Escherichia_coli_SMS_3_5	NC_010498	5140795	1	0	35	65.419	95.686	50.5	43.54	1.57
2260902	2279298	18396	Escherichia_coli_SMS_3_5	NC_010498	5140795	1	0	27	75.896	98.909	50.5	49.92	33.09
2553140	2570001	16861	Escherichia_coli_SMS_3_5	NC_010498	5140795	1	0	26	80.424	98.667	50.5	44.85	3.33
3294202	3309999	15797	Escherichia_coli_SMS_3_5	NC_010498	5140795	1	0	24	59.612	94.375	50.5	39.59	0.31
955639	970305	14666	Escherichia_coli_SMS_3_5	NC_010498	5140795	1	0	33	34.731	71.014	50.5	48.82	20.87
1121526	1135740	14214	Escherichia_coli_SMS_3_5	NC_010498	5140795	1	0	34	72.876	95.787	50.5	45.54	5.34
1651535	1665313	13778	Escherichia_coli_SMS_3_5	NC_010498	5140795	1	0	31	64.579	94.823	50.5	46.78	7.63
3993788	4005732	11944	Escherichia_coli_SMS_3_5	NC_010498	5140795	1	0	1	96.369	100	50.5	38.76	0.47
2977437	2988395	10958	Escherichia_coli_SMS_3_5	NC_010498	5140795	1	0	19	42.471	78.355	50.5	46.45	7.79
4970675	4980913	10238	Escherichia_coli_SMS_3_5	NC_010498	5140795	1	0	7	48.285	84.848	50.5	44.36	4.04
3446197	3528498	82301	Escherichia_coli_UMN026	NC_011751	5276406	1	0	34	86.839	100	50.7	48.71	11.11
3294163	3321354	27191	Escherichia_coli_UMN026	NC_011751	5276406	1	0	20	82.855	98.429	50.7	35.82	0.52
3884693	3908572	23879	Escherichia_coli_UMN026	NC_011751	5276406	1	0	35	82.145	97.235	50.7	50.03	30.41
5036486	5058775	22289	Escherichia_coli_UMN026	NC_011751	5276406	1	0	37	97.706	100	50.7	51.19	57.94
3047195	3065183	17988	Escherichia_coli_UMN026	NC_011751	5276406	1	0	32	69.793	97.232	50.7	45.02	3.11
5006789	5023897	17108	Escherichia_coli_UMN026	NC_011751	5276406	1	0	36	76.121	97.368	50.7	47.9	11.18
1866454	1882264	15810	Escherichia_coli_UMN026	NC_011751	5276406	1	0	15	51.748	90.881	50.7	43.98	2.74
258680	273862	15182	Escherichia_coli_UMN026	NC_011751	5276406	1	0	28	70.16	95.906	50.7	45.83	5.85
2327962	2342945	14983	Escherichia_coli_UMN026	NC_011751	5276406	1	0	31	71.363	95.965	50.7	43.28	1.73
3538491	3552914	14423	Escherichia_coli_UMN026	NC_011751	5276406	1	0	21	101.218	99.722	50.7	32.7	0.28
699092	710892	11800	Escherichia_coli_UMN026	NC_011751	5276406	1	0	30	85.828	98.182	50.7	40.77	0.91
5072704	5084388	11684	Escherichia_coli_UMN026	NC_011751	5276406	1	0	26	45.955	81.798	50.7	43.94	2.47
642470	653226	10756	Escherichia_coli_UMN026	NC_011751	5276406	1	0	29	56.69	90.269	50.7	46.17	6.63
1456445	1466853	10408	Escherichia_coli_UMN026	NC_011751	5276406	1	0	11	66.848	92.786	50.7	39.03	0.8
4779748	4859340	79592	Escherichia_coli_UTI89	NC_007946	5138109	1	0	45	82.643	100	50.6	45.72	1.59
2165689	2202601	36912	Escherichia_coli_UTI89	NC_007946	5138109	1	0	39	71.023	99.27	50.6	47.15	6.57
2596289	2626702	30413	Escherichia_coli_UTI89	NC_007946	5138109	1	0	38	67.645	97.59	50.6	47.14	7.23
1118244	1142379	24135	Escherichia_coli_UTI89	NC_007946	5138109	1	0	42	97.24	100	50.6	48.14	14.83
3712731	3735424	22693	Escherichia_coli_UTI89	NC_007946	5138109	1	0	37	88.659	99.552	50.6	51.9	73.09
293697	312757	19060	Escherichia_coli_UTI89	NC_007946	5138109	1	0	43	73.524	96.981	50.6	42.64	0.38
1646443	1664286	17843	Escherichia_coli_UTI89	NC_007946	5138109	1	0	12	55.698	92.58	50.6	42.46	0.35
4881012	4897132	16120	Escherichia_coli_UTI89	NC_007946	5138109	1	0	35	71.103	97.452	50.6	46.85	7.32
1074453	1089686	15233	Escherichia_coli_UTI89	NC_007946	5138109	1	0	41	55.88	90.361	50.6	41.56	0.9
4865615	4879285	13670	Escherichia_coli_UTI89	NC_007946	5138109	1	0	46	37.323	75.405	50.6	50.74	43.24
2239903	2250444	10541	Escherichia_coli_UTI89	NC_007946	5138109	1	0	15	72.611	94.583	50.6	35.78	0.21
2077800	2120418	42618	Escherichia_fergusonii_ATCC_35469	NC_011740	4654265	1	0	12	62.353	100	49.9	46.38	1.87
3179454	3196936	17482	Escherichia_fergusonii_ATCC_35469	NC_011740	4654265	1	0	15	84.66	99.618	49.9	46.55	5.73
2858775	2875994	17219	Escherichia_fergusonii_ATCC_35469	NC_011740	4654265	1	0	14	75.534	98.872	49.9	45	3.01
4010398	4023778	13380	Escherichia_fergusonii_ATCC_35469	NC_011740	4654265	1	0	16	57.421	95.029	49.9	40.31	0.29
451309	461331	10022	Escherichia_fergusonii_ATCC_35469	NC_011740	4654265	1	0	10	49.885	86.652	49.9	45.89	5.91
230955	253686	22731	Francisella_tularensis_holarctica	NC_007880	1923080	1	0	9	58.741	100	32.2	34.71	96.39
1093527	1110046	16519	Francisella_tularensis_holarctica	NC_007880	1923080	1	0	6	55.921	97.368	32.2	28.23	0.88
323554	337714	14160	Francisella_tularensis_holarctica	NC_007880	1923080	1	0	3	49.835	93.985	32.2	31.27	24.81
230592	253323	22731	Francisella_tularensis_holarctica_FTNF002_00	NC_009749	1917922	1	0	9	58.845	100	32.2	34.69	95.18
1251746	1266944	15198	Francisella_tularensis_holarctica_FTNF002_00	NC_009749	1917922	1	0	4	18.485	18.548	32.2	29.62	3.23
327972	342948	14976	Francisella_tularensis_holarctica_FTNF002_00	NC_009749	1917922	1	0	8	43.808	89.683	32.2	31.55	28.57
1436460	1450205	13745	Francisella_tularensis_holarctica_FTNF002_00	NC_009749	1917922	1	0	3	43.359	91.971	32.2	32.6	65.69
230663	251349	20686	Francisella_tularensis_holarctica_OSU18	NC_008369	1922809	1	0	1	56.054	97.802	32.2	34.99	96.7
99988	115084	15096	Francisella_tularensis_holarctica_OSU18	NC_008369	1922809	1	0	2	49.138	96	32.2	28.14	2.4
42291	65824	23533	Francisella_tularensis_novicida_U112	NC_008601	1937318	1	0	4	43.241	97.531	32.5	28.81	1.23
2794	17975	15181	Francisella_tularensis_novicida_U112	NC_008601	1937318	1	0	3	74.281	99.2	32.5	29.65	4
1559375	1572524	13149	Haemophilus_influenzae	NC_000907	1856283	1	0	1	60.945	92.806	38.1	42.76	98.56
1055912	1066191	10279	Haemophilus_influenzae	NC_000907	1856283	1	0	2	61.694	93.258	38.1	35.74	6.74
1408265	1459523	51258	Haemophilus_influenzae_86_028NP	NC_007146	1941840	1	0	4	31.687	94.595	38.2	41.09	100
118869	136399	17530	Haemophilus_influenzae_86_028NP	NC_007146	1941840	1	0	2	66.427	100	38.2	42.06	99.08
1714650	1728795	14145	Haemophilus_influenzae_86_028NP	NC_007146	1941840	1	0	6	43.18	83.704	38.2	39.83	90.37
137493	151280	13787	Haemophilus_influenzae_86_028NP	NC_007146	1941840	1	0	3	90.674	100	38.2	34.83	1.45
1113188	1123496	10308	Haemophilus_influenzae_86_028NP	NC_007146	1941840	1	0	1	63.922	92.432	38.2	35.69	4.86
754059	766848	12789	Haemophilus_influenzae_PittGG	NC_009567	1914152	1	0	5	74.762	95.918	38	35.77	6.12
924429	936888	12459	Haemophilus_influenzae_PittGG	NC_009567	1914152	1	0	3	35.889	63.576	38	38.61	70.2
739432	751859	12427	Haemophilus_influenzae_PittGG	NC_009567	1914152	1	0	4	100.893	100	38	32.27	0.66
1590548	1609365	18817	Haemophilus_somnus_129PT	NC_008309	2036382	1	0	1	41.436	87.736	37.2	38.36	81.13
559639	575204	15565	Haemophilus_somnus_129PT	NC_008309	2036382	1	0	4	80.878	100	37.2	35.02	7.03
451594	464459	12865	Haemophilus_somnus_129PT	NC_008309	2036382	1	0	5	95.789	100	37.2	32.55	1.28
1520967	1532467	11500	Haemophilus_somnus_129PT	NC_008309	2036382	1	0	2	59.437	92.529	37.2	36.23	28.16
671412	682322	10910	Haemophilus_somnus_129PT	NC_008309	2036382	1	0	6	22.307	15.761	37.2	38.46	85.33
1871683	1902857	31174	Haemophilus_somnus_2336	NC_010519	2296198	1	0	13	47.735	97.222	37.4	37.19	47.22
243574	264355	20781	Haemophilus_somnus_2336	NC_010519	2296198	1	0	6	57.326	98.148	37.4	38.58	82.41
1922219	1937398	15179	Haemophilus_somnus_2336	NC_010519	2296198	1	0	3	62.943	94.631	37.4	35.42	8.72
1316094	1329964	13870	Haemophilus_somnus_2336	NC_010519	2296198	1	0	12	45.015	82.822	37.4	39.5	90.18
1339856	1353211	13355	Haemophilus_somnus_2336	NC_010519	2296198	1	0	5	115.916	100	37.4	31.4	0.59
1302910	1315844	12934	Haemophilus_somnus_2336	NC_010519	2296198	1	0	11	58.519	91.429	37.4	39.91	92
746406	759193	12787	Haemophilus_somnus_2336	NC_010519	2296198	1	0	9	43.719	79.661	37.4	40.92	94.92
1005832	1018506	12674	Haemophilus_somnus_2336	NC_010519	2296198	1	0	10	31.07	50	37.4	37.42	55.62
2130793	2141042	10249	Haemophilus_somnus_2336	NC_010519	2296198	1	0	4	85.918	97.727	37.4	33.4	2.73
514869	524945	10076	Haemophilus_somnus_2336	NC_010519	2296198	1	0	7	84.154	97.321	37.4	38.26	73.21
1395521	1428067	32546	Helicobacter_acinonychis_Sheeba	NC_008229	1576126	1	0	8	102.117	100	38.2	41.63	100
1152153	1164707	12554	Helicobacter_acinonychis_Sheeba	NC_008229	1576126	1	0	7	120.743	100	38.2	35.74	4.07
518491	528620	10129	Helicobacter_acinonychis_Sheeba	NC_008229	1576126	1	0	4	16.394	5.229	38.2	37.86	41.18
444268	481159	36891	Helicobacter_pylori_26695	NC_000915	1691694	1	0	2	84.862	97.778	38.9	34.38	2.22
1048091	1071068	22977	Helicobacter_pylori_26695	NC_000915	1691694	1	0	1	101.815	100	38.9	32.48	1.39
1043495	1082437	38942	Helicobacter_pylori_G27	NC_011333	1676597	1	0	1	84.158	100	38.9	33.22	2.38
511849	550902	39053	Helicobacter_pylori_HPAG1	NC_008086	1619172	1	0	1	116.189	100	39.1	35.82	2.5
1010607	1061498	50891	Helicobacter_pylori_J99	NC_000921	1667315	1	0	2	87.154	100	39.2	35.09	3.12
453581	492710	39129	Helicobacter_pylori_P12	NC_011498	1697725	1	0	1	83.04	100	38.8	33.97	2.38
1390309	1427267	36958	Helicobacter_pylori_P12	NC_011498	1697725	1	0	2	96.018	100	38.8	33.68	2.22
874330	916277	41947	Helicobacter_pylori_Shi470	NC_010698	1631528	1	0	1	86.626	100	38.9	32.8	2.63
4445382	4484456	39074	Klebsiella_pneumoniae_342	NC_011283	5721829	1	0	25	55.099	100	57.3	42.94	0.69
2864801	2892242	27441	Klebsiella_pneumoniae_342	NC_011283	5721829	1	0	22	52.426	97.561	57.3	47.05	0.98
4209737	4233273	23536	Klebsiella_pneumoniae_342	NC_011283	5721829	1	0	23	32.871	79.916	57.3	54	10.04
1850975	1874385	23410	Klebsiella_pneumoniae_342	NC_011283	5721829	1	0	20	57.992	97.917	57.3	47.22	1.67
1699259	1715132	15873	Klebsiella_pneumoniae_342	NC_011283	5721829	1	0	5	94.021	99.718	57.3	33.37	0.28
1309011	1321459	12448	Klebsiella_pneumoniae_342	NC_011283	5721829	1	0	4	44.82	85.872	57.3	53.65	10.15
2191382	2203225	11843	Klebsiella_pneumoniae_342	NC_011283	5721829	1	0	21	76.244	97.689	57.3	48.29	3.57
788900	800527	11627	Klebsiella_pneumoniae_342	NC_011283	5721829	1	0	19	92.87	99.381	57.3	52.84	9.28
1576295	1600957	24662	Klebsiella_pneumoniae_MGH_78578	NC_009648	5391051	1	0	20	56.382	97.674	57.5	49.84	2.79
293052	316654	23602	Klebsiella_pneumoniae_MGH_78578	NC_009648	5391051	1	0	26	62.348	98.667	57.5	48.45	1.33
3224495	3244348	19853	Klebsiella_pneumoniae_MGH_78578	NC_009648	5391051	1	0	18	38.203	87.266	57.5	48.61	1.12
2258183	2277879	19696	Klebsiella_pneumoniae_MGH_78578	NC_009648	5391051	1	0	19	38.155	88.476	57.5	50.93	4.09
2728512	2744094	15582	Klebsiella_pneumoniae_MGH_78578	NC_009648	5391051	1	0	7	92.036	100	57.5	34.3	0.29
1078780	1092029	13249	Klebsiella_pneumoniae_MGH_78578	NC_009648	5391051	1	0	23	68.229	97.506	57.5	53.43	8.73
5144603	5157768	13165	Klebsiella_pneumoniae_MGH_78578	NC_009648	5391051	1	0	14	95.083	99.752	57.5	43.92	0.5
1128620	1141523	12903	Klebsiella_pneumoniae_MGH_78578	NC_009648	5391051	1	0	1	319.63	100	57.5	54.38	13.14
2472065	2483139	11074	Klebsiella_pneumoniae_MGH_78578	NC_009648	5391051	1	0	5	94.426	99.791	57.5	42.88	1.04
3721890	3732788	10898	Klebsiella_pneumoniae_MGH_78578	NC_009648	5391051	1	0	17	101.836	99.795	57.5	53.24	8.01
616378	645170	28792	Klebsiella_pneumoniae_NTUH_K2044	NC_012731	5323499	1	0	2	55.027	99.451	57.7	50.65	1.65
4041475	4063879	22404	Klebsiella_pneumoniae_NTUH_K2044	NC_012731	5323499	1	0	6	29.965	73.077	57.7	61.96	97.44
604377	616213	11836	Klebsiella_pneumoniae_NTUH_K2044	NC_012731	5323499	1	0	1	81.72	99.097	57.7	53.24	6.32
3198584	3209155	10571	Klebsiella_pneumoniae_NTUH_K2044	NC_012731	5323499	1	0	5	92.376	99.597	57.7	45.61	0.81
1043419	1077118	33699	Lactobacillus_casei	NC_010999	3123185	1	0	15	73.439	100	46.3	45.26	18.68
928685	961611	32926	Lactobacillus_casei	NC_010999	3123185	1	0	14	75.049	100	46.3	45.48	20.43
352900	367674	14774	Lactobacillus_casei	NC_010999	3123185	1	0	11	55.382	92.788	46.3	41.87	1.44
2159518	2173353	13835	Lactobacillus_casei	NC_010999	3123185	1	0	7	71.634	97.748	46.3	39.87	0.45
570205	582195	11990	Lactobacillus_casei	NC_010999	3123185	1	0	10	61.696	94.531	46.3	45.2	17.97
2216353	2227931	11578	Lactobacillus_casei	NC_010999	3123185	1	0	3	70.101	96.981	46.3	41.89	1.89
1889018	1939211	50193	Lactobacillus_casei_ATCC_334	NC_008526	2936625	1	0	9	53.501	100	46.6	46.01	21.05
551921	586383	34462	Lactobacillus_casei_ATCC_334	NC_008526	2936625	1	0	14	65.804	100	46.6	42.06	1.19
341616	364626	23010	Lactobacillus_casei_ATCC_334	NC_008526	2936625	1	0	13	42.255	92	46.6	49.7	99.2
2075080	2090904	15824	Lactobacillus_casei_ATCC_334	NC_008526	2936625	1	0	7	70.636	98.901	46.6	43.76	4.95
1976330	1991771	15441	Lactobacillus_casei_ATCC_334	NC_008526	2936625	1	0	8	62.974	97.861	46.6	42.25	1.07
2341476	2356451	14975	Lactobacillus_casei_ATCC_334	NC_008526	2936625	1	0	6	23.551	46.632	46.6	44.42	6.74
514443	528771	14328	Lactobacillus_casei_ATCC_334	NC_008526	2936625	1	0	10	62.407	96.535	46.6	44.91	11.88
499316	511863	12547	Lactobacillus_casei_ATCC_334	NC_008526	2936625	1	0	11	64.673	96.957	46.6	42.43	0.87
2677345	2687498	10153	Lactobacillus_casei_ATCC_334	NC_008526	2936625	1	0	4	71.368	97.895	46.6	43.31	3.51
1538390	1562019	23629	Lactobacillus_rhamnosus_GG	NC_013198	3053113	1	0	1	110.531	100	46.7	41.78	0.79
3037714	3075131	37417	Legionella_pneumophila_Corby	NC_009494	3627563	1	0	9	27.663	83.158	38.5	39.62	86.32
1756728	1788461	31733	Legionella_pneumophila_Corby	NC_009494	3627563	1	0	7	69.082	100	38.5	37.8	33.04
2056494	2083003	26509	Legionella_pneumophila_Corby	NC_009494	3627563	1	0	3	56.991	98.507	38.5	41.87	97.01
184784	203453	18669	Legionella_pneumophila_Corby	NC_009494	3627563	1	0	5	74.031	98.953	38.5	41.97	97.38
216196	233564	17368	Legionella_pneumophila_Corby	NC_009494	3627563	1	0	6	45.473	94.634	38.5	37.14	19.51
2398143	2413360	15217	Legionella_pneumophila_Corby	NC_009494	3627563	1	0	8	48.757	94.894	38.5	36.65	12.34
2335340	2347253	11913	Legionella_pneumophila_Corby	NC_009494	3627563	1	0	2	43.359	86.333	38.5	37.08	23.33
739021	762780	23759	Legionella_pneumophila_Lens	NC_006369	3393483	1	0	1	125.448	100	38.4	52.82	100
210028	231000	20972	Legionella_pneumophila_Lens	NC_006369	3393483	1	0	5	45.657	97.484	38.4	39.52	79.87
2116330	2134706	18376	Legionella_pneumophila_Lens	NC_006369	3393483	1	0	2	49.285	97.253	38.4	35.65	3.85
1207092	1220672	13580	Legionella_pneumophila_Lens	NC_006369	3393483	1	0	4	60.42	97.561	38.4	34.22	0.81
1754293	1765845	11552	Legionella_pneumophila_Lens	NC_006369	3393483	1	0	3	73.915	98.27	38.4	41.14	95.16
64745	74806	10061	Legionella_pneumophila_Lens	NC_006369	3393483	1	0	6	55.884	95.181	38.4	36.86	18.98
2748993	2760432	11439	Legionella_pneumophila_Paris	NC_006368	3553662	1	0	2	27.458	45.098	38.4	36.62	14.71
2346861	2366917	20056	Legionella_pneumophila_Philadelphia_1	NC_002942	3446294	1	0	7	39.154	94.083	38.3	37.33	27.22
1164907	1183303	18396	Legionella_pneumophila_Philadelphia_1	NC_002942	3446294	1	0	2	64.985	100	38.3	37.07	20.65
2296879	2314179	17300	Legionella_pneumophila_Philadelphia_1	NC_002942	3446294	1	0	5	33.41	80.102	38.3	36.57	10.2
2332697	2346388	13691	Legionella_pneumophila_Philadelphia_1	NC_002942	3446294	1	0	6	41.292	91.129	38.3	39.87	85.89
173401	186222	12821	Legionella_pneumophila_Philadelphia_1	NC_002942	3446294	1	0	3	54.43	96.97	38.3	35.28	4.17
1246493	1295141	48648	Listeria_innocua	NC_003212	3054226	1	0	3	46.894	100	37.4	34.75	1.64
1716637	1762086	45449	Listeria_innocua	NC_003212	3054226	1	0	4	47.925	100	37.4	36.27	13.64
2412142	2446346	34204	Listeria_innocua	NC_003212	3054226	1	0	5	40.297	95.455	37.4	36.07	12.5
2606507	2623510	17003	Listeria_innocua	NC_003212	3054226	1	0	2	50.396	94.915	37.4	35.04	4.52
2088201	2100197	11996	Listeria_monocytogenes_4b_F2365	NC_002973	2946690	1	0	2	87.801	99.587	38	36.15	12.4
510082	521070	10988	Listeria_monocytogenes_4b_F2365	NC_002973	2946690	1	0	3	104.311	100	38	34.63	2.27
2095067	2111315	16248	Listeria_monocytogenes_Clip81459	NC_012488	2954300	1	0	3	91.752	100	38.1	36.49	13.97
496109	511568	15459	Listeria_monocytogenes_Clip81459	NC_012488	2954300	1	0	4	85.178	100	38.1	35.61	5.32
694562	706615	12053	Listeria_monocytogenes_Clip81459	NC_012488	2954300	1	0	2	90.682	100	38.1	33.23	0.41
2544897	2582582	37685	Listeria_monocytogenes_HCC23	NC_011660	3018730	1	0	4	84.117	100	38.2	42.21	98.72
474380	488066	13686	Listeria_monocytogenes_HCC23	NC_011660	3018730	1	0	1	92.839	100	38.2	32.61	0.46
797761	830743	32982	Listeria_welshimeri_serovar_6b_SLCC5334	NC_008555	2854332	1	0	4	74.478	100	36.4	34.13	4.71
577353	599729	22376	Methanococcus_maripaludis_C5	NC_009135	1806201	1	0	4	52.64	92.405	33	28.42	1.27
1105172	1123963	18791	Methanococcus_maripaludis_C5	NC_009135	1806201	1	0	5	60.975	93.617	33	29.41	4.26
450913	468393	17480	Methanococcus_maripaludis_C5	NC_009135	1806201	1	0	3	74.235	99.01	33	28.86	1.98
601100	614862	13762	Methanococcus_maripaludis_C5	NC_009135	1806201	1	0	1	99.075	100	33	34.53	84.5
200578	213178	12600	Methanococcus_maripaludis_C5	NC_009135	1806201	1	0	2	55.495	85.816	33	28.31	1.42
48312	80486	32174	Methanococcus_maripaludis_C6	NC_009975	1769111	1	0	3	48.66	96.296	33.4	36.75	98.15
16907	30954	14047	Methanococcus_maripaludis_C6	NC_009975	1769111	1	0	2	59.092	87.903	33.4	30.42	5.65
45265	93287	48022	Methanococcus_maripaludis_C7	NC_009637	1798019	1	0	1	84.572	100	33.3	33.86	66.67
1422914	1460266	37352	Methanococcus_maripaludis_C7	NC_009637	1798019	1	0	5	41.834	89.362	33.3	34.48	85.11
1	17820	17819	Methanococcus_maripaludis_C7	NC_009637	1798019	1	0	3	58.732	93.939	33.3	28.36	1.01
734498	754386	19888	Methanococcus_maripaludis_S2	NC_005791	1684868	1	0	1	79.344	98.795	33.1	30.23	2.41
452313	469069	16756	Methanococcus_maripaludis_S2	NC_005791	1684868	1	0	2	75.574	97.98	33.1	31.07	8.08
2802429	2824914	22485	Methylobacterium_extorquens_AM1	NC_012808	5590056	1	0	9	43.136	83.265	68.7	72.36	99.18
4060204	4081100	20896	Methylobacterium_extorquens_AM1	NC_012808	5590056	1	0	12	53.424	91.635	68.7	64.91	4.56
61859	80757	18898	Methylobacterium_extorquens_AM1	NC_012808	5590056	1	0	1	77.2	98.625	68.7	64.39	3.44
2920954	2935677	14723	Methylobacterium_extorquens_AM1	NC_012808	5590056	1	0	11	76.406	97.059	68.7	67.98	23.53
1916948	1930887	13939	Methylobacterium_extorquens_AM1	NC_012808	5590056	1	0	4	57.201	89.873	68.7	65.32	6.84
2756659	2767641	10982	Methylobacterium_extorquens_AM1	NC_012808	5590056	1	0	7	46.429	78.643	68.7	71.12	92.81
2767866	2778714	10848	Methylobacterium_extorquens_AM1	NC_012808	5590056	1	0	8	31.924	45.079	68.7	72.07	97.24
1644844	1655300	10456	Methylobacterium_extorquens_AM1	NC_012808	5590056	1	0	3	76.065	96.395	68.7	71	89.75
2481597	2554164	72567	Methylobacterium_extorquens_DM4	NC_012988	6028679	1	0	6	47.434	91.358	68.1	62.48	1.23
2554807	2582997	28190	Methylobacterium_extorquens_DM4	NC_012988	6028679	1	0	7	61.07	95.714	68.1	58.52	0.48
350322	371718	21396	Methylobacterium_extorquens_DM4	NC_012988	6028679	1	0	1	49.471	83.394	68.1	67.43	25.27
4321319	4339894	18575	Methylobacterium_extorquens_DM4	NC_012988	6028679	1	0	9	16.928	7.524	68.1	64.64	8.78
3294789	3308277	13488	Methylobacterium_extorquens_DM4	NC_012988	6028679	1	0	8	56.925	86.136	68.1	60.81	2.5
2467743	2480833	13090	Methylobacterium_extorquens_DM4	NC_012988	6028679	1	0	5	51.032	80.837	68.1	56.34	0.22
5315409	5327320	11911	Methylobacterium_extorquens_DM4	NC_012988	6028679	1	0	10	51.24	79.116	68.1	70.24	86.14
61361	191401	130040	Methylobacterium_extorquens_PA1	NC_010172	5549314	1	0	12	105.719	100	68.2	61.3	2.38
3896758	3964049	67291	Methylobacterium_extorquens_PA1	NC_010172	5549314	1	0	4	80.089	98.765	68.2	64.72	7.41
4070020	4099213	29193	Methylobacterium_extorquens_PA1	NC_010172	5549314	1	0	3	76.225	97.326	68.2	58.52	0.53
839599	867184	27585	Methylobacterium_extorquens_PA1	NC_010172	5549314	1	0	8	82.925	96.97	68.2	62.92	4.55
516226	542445	26219	Methylobacterium_extorquens_PA1	NC_010172	5549314	1	0	9	78.903	95.673	68.2	60.02	0.48
487931	509087	21156	Methylobacterium_extorquens_PA1	NC_010172	5549314	1	0	10	75.398	95.349	68.2	64.2	6.59
4190963	4211812	20849	Methylobacterium_extorquens_PA1	NC_010172	5549314	1	0	2	107.147	98.473	68.2	59.02	0.38
3416048	3431960	15912	Methylobacterium_extorquens_PA1	NC_010172	5549314	1	0	6	79.421	94.752	68.2	63.99	7.29
278713	292944	14231	Methylobacterium_extorquens_PA1	NC_010172	5549314	1	0	11	64.094	90.885	68.2	61.66	3.39
129344	194818	65474	Methylobacterium_populi_BJ001	NC_010725	5883305	1	0	2	80.592	100	69.4	69.72	45.45
4515064	4548385	33321	Methylobacterium_populi_BJ001	NC_010725	5883305	1	0	15	65.83	97.126	69.4	64.25	1.15
1447124	1480035	32911	Methylobacterium_populi_BJ001	NC_010725	5883305	1	0	4	80.112	98.864	69.4	61.2	0.57
4220414	4251707	31293	Methylobacterium_populi_BJ001	NC_010725	5883305	1	0	12	97.992	100	69.4	61.04	0.54
4320583	4342891	22308	Methylobacterium_populi_BJ001	NC_010725	5883305	1	0	13	56.565	91.923	69.4	68.28	19.62
5500646	5522479	21833	Methylobacterium_populi_BJ001	NC_010725	5883305	1	0	16	88.452	99.623	69.4	61.58	0.38
4031621	4052907	21286	Methylobacterium_populi_BJ001	NC_010725	5883305	1	0	10	65.33	95.221	69.4	67.48	15.07
2025426	2040718	15292	Methylobacterium_populi_BJ001	NC_010725	5883305	1	0	5	74.11	95.515	69.4	71.56	88.65
2795880	2810298	14418	Methylobacterium_populi_BJ001	NC_010725	5883305	1	0	8	61.52	91.294	69.4	69.76	49.5
335125	349332	14207	Methylobacterium_populi_BJ001	NC_010725	5883305	1	0	17	63.655	91.176	69.4	67.67	15.93
2591860	2605711	13851	Methylobacterium_populi_BJ001	NC_010725	5883305	1	0	6	93.039	98.565	69.4	65.5	5.74
108270	120208	11938	Methylobacterium_populi_BJ001	NC_010725	5883305	1	0	1	84.959	96.907	69.4	69.84	51.34
355927	367593	11666	Methylobacterium_populi_BJ001	NC_010725	5883305	1	0	3	63.916	90.946	69.4	64.8	4.63
4449862	4460968	11106	Methylobacterium_populi_BJ001	NC_010725	5883305	1	0	14	78.379	95.019	69.4	67.84	18.58
252929	294889	41960	Mycobacterium_avium_104	NC_008595	5553713	1	0	26	95.936	100	69	68.92	42.31
5184253	5224206	39953	Mycobacterium_avium_104	NC_008595	5553713	1	0	30	22.283	64.234	69	63.52	0.73
1415588	1453598	38010	Mycobacterium_avium_104	NC_008595	5553713	1	0	27	24.797	70.833	69	65.66	8.33
2559817	2583641	23824	Mycobacterium_avium_104	NC_008595	5553713	1	0	12	41.291	93.013	69	63.32	0.44
5229454	5249990	20536	Mycobacterium_avium_104	NC_008595	5553713	1	0	31	41.349	92.857	69	64.08	2.63
2683128	2703539	20411	Mycobacterium_avium_104	NC_008595	5553713	1	0	22	39.749	92.164	69	64.67	3.36
3919180	3939322	20142	Mycobacterium_avium_104	NC_008595	5553713	1	0	20	48.942	97.786	69	63.96	1.85
1977459	1990545	13086	Mycobacterium_avium_104	NC_008595	5553713	1	0	28	48.1	91.866	69	68.54	33.25
2257897	2270418	12521	Mycobacterium_avium_104	NC_008595	5553713	1	0	10	62.793	98.627	69	63.73	2.06
5172402	5183749	11347	Mycobacterium_avium_104	NC_008595	5553713	1	0	29	69.851	99.17	69	63.65	1.87
2222134	2233265	11131	Mycobacterium_avium_104	NC_008595	5553713	1	0	23	72.646	99.389	69	60.92	0.2
4146327	4186441	40114	Mycobacterium_avium_paratuberculosis	NC_002944	4898778	1	0	22	18.695	55.833	69.3	65	0.83
4189503	4213330	23827	Mycobacterium_avium_paratuberculosis	NC_002944	4898778	1	0	8	28.226	75.248	69.3	63.78	0.99
2742529	2763562	21033	Mycobacterium_avium_paratuberculosis	NC_002944	4898778	1	0	14	60.135	100	69.3	64.47	1.75
606156	626590	20434	Mycobacterium_avium_paratuberculosis	NC_002944	4898778	1	0	18	22.653	47.458	69.3	68.56	22.03
874167	890436	16269	Mycobacterium_avium_paratuberculosis	NC_002944	4898778	1	0	17	50.431	98.311	69.3	60.46	0.34
2378957	2390930	11973	Mycobacterium_avium_paratuberculosis	NC_002944	4898778	1	0	15	63.562	99.256	69.3	60.94	0.5
3090218	3101220	11002	Mycobacterium_avium_paratuberculosis	NC_002944	4898778	1	0	6	52.984	95.89	69.3	64.14	2.28
4817155	4845662	28507	Mycobacterium_marinum_M	NC_010612	6731639	1	0	21	29.831	75.862	65.7	63.09	5.6
1910165	1935735	25570	Mycobacterium_marinum_M	NC_010612	6731639	1	0	3	91.097	98.842	65.7	72.91	100
5303251	5327665	24414	Mycobacterium_marinum_M	NC_010612	6731639	1	0	2	84.65	98.155	65.7	65.98	57.2
4187670	4211784	24114	Mycobacterium_marinum_M	NC_010612	6731639	1	0	16	15.031	10.182	65.7	67.4	87.64
4848095	4869672	21577	Mycobacterium_marinum_M	NC_010612	6731639	1	0	22	42.644	88.925	65.7	63.31	6.19
1736043	1757046	21003	Mycobacterium_marinum_M	NC_010612	6731639	1	0	8	32.558	72.698	65.7	67.76	90.79
1201847	1221390	19543	Mycobacterium_marinum_M	NC_010612	6731639	1	0	4	28.963	62.832	65.7	66.79	75.81
3986249	4005570	19321	Mycobacterium_marinum_M	NC_010612	6731639	1	0	14	200.629	100	65.7	67.09	81.34
3861716	3880469	18753	Mycobacterium_marinum_M	NC_010612	6731639	1	0	13	65.863	95.751	65.7	62.9	5.95
3827667	3843032	15365	Mycobacterium_marinum_M	NC_010612	6731639	1	0	12	57.556	90.951	65.7	62.37	3.25
5433333	5447894	14561	Mycobacterium_marinum_M	NC_010612	6731639	1	0	23	12.05	1.319	65.7	65.29	39.56
2795090	2809572	14482	Mycobacterium_marinum_M	NC_010612	6731639	1	0	10	32.372	62.445	65.7	63.75	12.01
4412195	4426463	14268	Mycobacterium_marinum_M	NC_010612	6731639	1	0	18	130.523	98.28	65.7	61.01	0.86
4708110	4720844	12734	Mycobacterium_marinum_M	NC_010612	6731639	1	0	20	73.359	94.434	65.7	60.2	0.96
5458340	5470767	12427	Mycobacterium_marinum_M	NC_010612	6731639	1	0	24	81.659	95.693	65.7	61.65	1.69
3815686	3827611	11925	Mycobacterium_marinum_M	NC_010612	6731639	1	0	11	56.137	89.209	65.7	59.54	0.36
5636548	5648158	11610	Mycobacterium_marinum_M	NC_010612	6731639	1	0	1	58.354	88.967	65.7	67.88	90.89
1703711	1714688	10977	Mycobacterium_marinum_M	NC_010612	6731639	1	0	6	39.612	70.861	65.7	65	32.62
4692955	4703710	10755	Mycobacterium_marinum_M	NC_010612	6731639	1	0	19	80.754	95.462	65.7	62.5	4.86
1722677	1733060	10383	Mycobacterium_marinum_M	NC_010612	6731639	1	0	7	23.376	19.562	65.7	63.74	13.77
4390209	4400274	10065	Mycobacterium_marinum_M	NC_010612	6731639	1	0	17	40.355	68.741	65.7	63.43	10.62
3385219	3417082	31863	Mycobacterium_ulcerans_Agy99	NC_008611	5712058	1	0	16	46.334	100	65.5	64.8	23.3
571803	601192	29389	Mycobacterium_ulcerans_Agy99	NC_008611	5712058	1	0	27	40.566	98.429	65.5	67.25	97.38
1204905	1229650	24745	Mycobacterium_ulcerans_Agy99	NC_008611	5712058	1	0	21	31.765	89.868	65.5	65.37	47.58
4842664	4866855	24191	Mycobacterium_ulcerans_Agy99	NC_008611	5712058	1	0	13	50.962	100	65.5	67.65	97.41
5249307	5267158	17851	Mycobacterium_ulcerans_Agy99	NC_008611	5712058	1	0	9	20.358	34.603	65.5	64.65	24.76
5034337	5052101	17764	Mycobacterium_ulcerans_Agy99	NC_008611	5712058	1	0	10	27.139	67.823	65.5	64.55	23.03
1006970	1023993	17023	Mycobacterium_ulcerans_Agy99	NC_008611	5712058	1	0	23	56.116	99.091	65.5	62.89	3.33
826606	842058	15452	Mycobacterium_ulcerans_Agy99	NC_008611	5712058	1	0	24	35.561	84.066	65.5	63.43	7.42
517665	532413	14748	Mycobacterium_ulcerans_Agy99	NC_008611	5712058	1	0	26	23.9	44.619	65.5	63.46	7.09
3582901	3597094	14193	Mycobacterium_ulcerans_Agy99	NC_008611	5712058	1	0	29	64.021	99.495	65.5	59.71	0.25
4873519	4887272	13753	Mycobacterium_ulcerans_Agy99	NC_008611	5712058	1	0	11	47.02	95.844	65.5	64.54	25.43
1459677	1473399	13722	Mycobacterium_ulcerans_Agy99	NC_008611	5712058	1	0	20	31.215	68.537	65.5	63.18	6.83
2580144	2592548	12404	Mycobacterium_ulcerans_Agy99	NC_008611	5712058	1	0	18	35.021	76.159	65.5	64.88	34
3660173	3672339	12166	Mycobacterium_ulcerans_Agy99	NC_008611	5712058	1	0	12	36.87	80.087	65.5	66.99	83.77
1046175	1058070	11895	Mycobacterium_ulcerans_Agy99	NC_008611	5712058	1	0	22	50.086	94.503	65.5	63.26	7.4
395107	406396	11289	Mycobacterium_ulcerans_Agy99	NC_008611	5712058	1	0	28	48.247	91.968	65.5	67.1	85.94
5436233	5447245	11012	Mycobacterium_ulcerans_Agy99	NC_008611	5712058	1	0	7	58.824	97.065	65.5	64.17	18.59
1044450	1058637	14187	Neisseria_gonorrhoeae_FA_1090	NC_002946	2184693	1	0	9	60.885	92.715	52.7	60.04	100
477057	490952	13895	Neisseria_gonorrhoeae_FA_1090	NC_002946	2184693	1	0	8	58.137	94.194	52.7	57.39	96.77
1587115	1599046	11931	Neisseria_gonorrhoeae_FA_1090	NC_002946	2184693	1	0	7	56.861	91.111	52.7	53.96	62.78
570657	586344	15687	Neisseria_gonorrhoeae_NCCP11945	NC_011035	2263912	1	0	13	102.75	98.592	52.4	43.26	0.7
857256	871794	14538	Neisseria_gonorrhoeae_NCCP11945	NC_011035	2263912	1	0	4	140.442	100	52.4	44.29	1.31
548119	560378	12259	Neisseria_gonorrhoeae_NCCP11945	NC_011035	2263912	1	0	1	68.904	91.758	52.4	61.24	100
2034790	2052374	17584	Neisseria_meningitidis_053442	NC_010120	2184180	1	0	3	106.98	100	51.7	44.07	0.82
551170	566972	15802	Neisseria_meningitidis_053442	NC_010120	2184180	1	0	6	78.901	97.059	51.7	50.12	25
1071428	1083514	12086	Neisseria_meningitidis_053442	NC_010120	2184180	1	0	5	110.899	99.438	51.7	38.31	0.56
1445351	1456370	11019	Neisseria_meningitidis_alpha14	NC_013016	2175943	1	0	1	84.389	96.392	51.9	42.84	0.52
552632	570611	17979	Neisseria_meningitidis_FAM18	NC_008767	2226318	1	0	5	83.724	99.18	51.6	49.91	21.31
881663	892411	10748	Neisseria_meningitidis_FAM18	NC_008767	2226318	1	0	3	99.107	97.549	51.6	41.45	0.49
1826541	1872510	45969	Neisseria_meningitidis_MC58	NC_003112	2304823	1	0	8	104.16	100	51.5	43.95	2.04
502918	544117	41199	Neisseria_meningitidis_MC58	NC_003112	2304823	1	0	12	100.028	100	51.5	44.98	1.82
146096	166898	20802	Neisseria_meningitidis_MC58	NC_003112	2304823	1	0	11	100.448	98.165	51.5	44.53	1.83
1427085	1443609	16524	Neisseria_meningitidis_MC58	NC_003112	2304823	1	0	9	110.739	98.54	51.5	39.7	0.73
612023	627821	15798	Neisseria_meningitidis_MC58	NC_003112	2304823	1	0	10	76.749	95.804	51.5	50.1	26.57
1768444	1794900	26456	Neisseria_meningitidis_Z2491	NC_003116	2215612	1	0	8	55.371	96.341	51.8	54.18	89.02
760373	784377	24004	Neisseria_meningitidis_Z2491	NC_003116	2215612	1	0	7	61.853	97.778	51.8	46.62	2.22
663341	676768	13427	Pectobacterium_carotovorum_PC1	NC_012917	4932384	1	0	1	32.251	67.127	51.9	50.92	28.18
399192	409663	10471	Prochlorococcus_marinus_MIT_9215	NC_009840	1763630	1	0	1	78.594	99.398	31.1	36.47	99.4
1055546	1069846	14300	Prochlorococcus_marinus_MIT_9312	NC_007577	1733622	1	0	1	56.475	95.798	31.2	33.26	84.87
356684	368078	11394	Prochlorococcus_marinus_MIT_9312	NC_007577	1733622	1	0	2	82.294	100	31.2	36.31	100
1094853	1106091	11238	Prochlorococcus_marinus_MIT_9312	NC_007577	1733622	1	0	3	32.181	57.895	31.2	28.82	16.45
687487	722132	34645	Prochlorococcus_marinus_MIT_9515	NC_008817	1728522	1	0	1	23.423	55.102	30.8	28.27	10.2
738833	762569	23736	Prochlorococcus_marinus_MIT_9515	NC_008817	1728522	1	0	2	18.3	22.535	30.8	30.75	39.44
777625	787840	10215	Prochlorococcus_marinus_MIT_9515	NC_008817	1728522	1	0	4	43.238	80.12	30.8	28.6	17.47
91445	126554	35109	Prochlorococcus_marinus_MIT9313	NC_005071	2445315	1	0	10	56.509	100	50.7	40.85	1.47
327368	349996	22628	Prochlorococcus_marinus_MIT9313	NC_005071	2445315	1	0	9	64.234	100	50.7	43.51	1.89
263270	278052	14782	Prochlorococcus_marinus_MIT9313	NC_005071	2445315	1	0	8	50.966	96.933	50.7	47.25	17.79
2231778	2244945	13167	Prochlorococcus_marinus_MIT9313	NC_005071	2445315	1	0	6	66.024	98.907	50.7	44.75	7.65
1465464	1476199	10735	Prochlorococcus_marinus_MIT9313	NC_005071	2445315	1	0	7	33.052	45.089	50.7	46.86	17.41
784075	807230	23155	Prochlorococcus_marinus_NATL1A	NC_008819	1891371	1	0	2	65.809	98.75	35	28.48	1.25
1351	11986	10635	Prochlorococcus_marinus_NATL1A	NC_008819	1891371	1	0	1	17.744	5.143	35	32.01	12.57
1226513	1244694	18181	Prochlorococcus_marinus_NATL2A	NC_007335	1869227	1	0	2	63.18	100	35.1	40.53	100
1496897	1516701	19804	Pseudomonas_aeruginosa	NC_002516	6353896	1	0	6	40.254	90.823	66.6	58.86	0.95
1060513	1080012	19499	Pseudomonas_aeruginosa	NC_002516	6353896	1	0	4	69.699	99.688	66.6	56.85	0.31
1850184	1866278	16094	Pseudomonas_aeruginosa	NC_002516	6353896	1	0	8	46.465	91.774	66.6	66.23	35.99
1480218	1495489	15271	Pseudomonas_aeruginosa	NC_002516	6353896	1	0	2	63.303	98.049	66.6	57.81	0.98
2765408	2779414	14006	Pseudomonas_aeruginosa	NC_002516	6353896	1	0	5	53.078	95.973	66.6	65.92	29.53
1311423	1324804	13381	Pseudomonas_aeruginosa	NC_002516	6353896	1	0	9	30.596	58.547	66.6	68.16	77.35
3131708	3182960	51252	Pseudomonas_aeruginosa_PA7	NC_009656	6682459	1	0	21	39.913	96.875	66.4	56.73	0.78
72853	116388	43535	Pseudomonas_aeruginosa_PA7	NC_009656	6682459	1	0	16	47.349	96.689	66.4	56.67	1.99
2800084	2836090	36006	Pseudomonas_aeruginosa_PA7	NC_009656	6682459	1	0	13	104.121	100	66.4	58.02	2.75
2515940	2549781	33841	Pseudomonas_aeruginosa_PA7	NC_009656	6682459	1	0	20	45.126	96.392	66.4	61.64	7.73
3851178	3882648	31470	Pseudomonas_aeruginosa_PA7	NC_009656	6682459	1	0	23	49.254	96.172	66.4	62.76	9.09
122118	150812	28694	Pseudomonas_aeruginosa_PA7	NC_009656	6682459	1	0	17	35.239	83.406	66.4	56.35	0.87
2418361	2441774	23413	Pseudomonas_aeruginosa_PA7	NC_009656	6682459	1	0	19	18.024	19.217	66.4	62.68	8.9
6250213	6271128	20915	Pseudomonas_aeruginosa_PA7	NC_009656	6682459	1	0	26	54.867	96.497	66.4	54.52	0.32
3829542	3849900	20358	Pseudomonas_aeruginosa_PA7	NC_009656	6682459	1	0	22	53.523	95.666	66.4	64.5	13.93
6459052	6475054	16002	Pseudomonas_aeruginosa_PA7	NC_009656	6682459	1	0	9	34.789	68.856	66.4	61.86	8.52
4558441	4573631	15190	Pseudomonas_aeruginosa_PA7	NC_009656	6682459	1	0	10	53.618	93.072	66.4	56.05	1.62
5486011	5498442	12431	Pseudomonas_aeruginosa_PA7	NC_009656	6682459	1	0	24	30.819	49.149	66.4	56.93	2.08
5503315	5515650	12335	Pseudomonas_aeruginosa_PA7	NC_009656	6682459	1	0	25	41.892	75.281	66.4	61.52	8.43
6231219	6243214	11995	Pseudomonas_aeruginosa_PA7	NC_009656	6682459	1	0	12	63.121	96.175	66.4	58.03	3.1
478994	490078	11084	Pseudomonas_aeruginosa_PA7	NC_009656	6682459	1	0	14	64.65	95.96	66.4	57.83	3.54
681895	692458	10563	Pseudomonas_aeruginosa_PA7	NC_009656	6682459	1	0	15	67.753	96.148	66.4	63.14	11.4
2679712	2717738	38026	Pseudomonas_aeruginosa_UCBPP-PA14	NC_008463	6631043	1	0	6	78.435	100	66.3	65.45	23.98
1917630	1944257	26627	Pseudomonas_aeruginosa_UCBPP-PA14	NC_008463	6631043	1	0	11	111.994	100	66.3	53.6	0.41
4873469	4891796	18327	Pseudomonas_aeruginosa_UCBPP-PA14	NC_008463	6631043	1	0	18	39.377	84.27	66.3	61.79	6.46
3778540	3794412	15872	Pseudomonas_aeruginosa_UCBPP-PA14	NC_008463	6631043	1	0	15	73.83	98.54	66.3	67.33	60.58
4345190	4360276	15086	Pseudomonas_aeruginosa_UCBPP-PA14	NC_008463	6631043	1	0	4	65.978	97.691	66.3	60.2	5.08
4313536	4326917	13381	Pseudomonas_aeruginosa_UCBPP-PA14	NC_008463	6631043	1	0	16	29.618	48.566	66.3	68.2	77.05
2847774	2861015	13241	Pseudomonas_aeruginosa_UCBPP-PA14	NC_008463	6631043	1	0	13	51.699	92.089	66.3	65.93	30.22
4748023	4760960	12937	Pseudomonas_aeruginosa_UCBPP-PA14	NC_008463	6631043	1	0	3	85.88	98.812	66.3	53.96	0.59
4860218	4872744	12526	Pseudomonas_aeruginosa_UCBPP-PA14	NC_008463	6631043	1	0	17	36.191	69.29	66.3	61.48	6.53
2474142	2486276	12134	Pseudomonas_aeruginosa_UCBPP-PA14	NC_008463	6631043	1	0	12	42.606	79.368	66.3	55.62	1.12
5637658	5677034	39376	Pseudomonas_putida_F1	NC_009512	6045107	1	0	29	85.731	100	61.9	53.29	0.66
4601484	4629459	27975	Pseudomonas_putida_F1	NC_009512	6045107	1	0	10	49.767	93.427	61.9	59.37	12.68
4393805	4419562	25757	Pseudomonas_putida_F1	NC_009512	6045107	1	0	27	37.737	82.684	61.9	63.15	80.09
3279575	3302713	23138	Pseudomonas_putida_F1	NC_009512	6045107	1	0	23	76.656	98.833	61.9	57.41	5.45
3062	24631	21569	Pseudomonas_putida_F1	NC_009512	6045107	1	0	14	56.057	94.203	61.9	55.88	2.17
2113777	2129837	16060	Pseudomonas_putida_F1	NC_009512	6045107	1	0	16	78.151	97.844	61.9	51.7	0.27
3352565	3368599	16034	Pseudomonas_putida_F1	NC_009512	6045107	1	0	24	58.431	91.914	61.9	61.13	24.53
2416247	2431622	15375	Pseudomonas_putida_F1	NC_009512	6045107	1	0	17	65.452	94.315	61.9	64.39	95.09
4379970	4393044	13074	Pseudomonas_putida_F1	NC_009512	6045107	1	0	26	65.485	93.187	61.9	51.33	0.66
2794361	2807256	12895	Pseudomonas_putida_F1	NC_009512	6045107	1	0	18	25.574	30.736	61.9	62.03	40.48
4419647	4432014	12367	Pseudomonas_putida_F1	NC_009512	6045107	1	0	28	67.7	94.802	61.9	53.56	1.25
3555605	3567517	11912	Pseudomonas_putida_F1	NC_009512	6045107	1	0	25	88.575	97.8	61.9	64.04	90.4
474368	485875	11507	Pseudomonas_putida_F1	NC_009512	6045107	1	0	11	72.548	95.938	61.9	54.87	2.13
3778241	3789301	11060	Pseudomonas_putida_F1	NC_009512	6045107	1	0	13	64.457	91.45	61.9	58.86	10.41
3064726	3075700	10974	Pseudomonas_putida_F1	NC_009512	6045107	1	0	20	38.158	59.853	61.9	61.47	29.28
4632892	4643476	10584	Pseudomonas_putida_F1	NC_009512	6045107	1	0	9	71.335	95.027	61.9	60.85	20.6
3049808	3060112	10304	Pseudomonas_putida_F1	NC_009512	6045107	1	0	19	38.109	57.093	61.9	63.67	80.45
4630076	4676314	46238	Pseudomonas_putida_GB_1	NC_010322	6165265	1	0	21	103.376	100	61.9	49.82	0.76
5351230	5392552	41322	Pseudomonas_putida_GB_1	NC_010322	6165265	1	0	23	66.423	97.959	61.9	53.73	1.36
1823418	1861648	38230	Pseudomonas_putida_GB_1	NC_010322	6165265	1	0	12	87.689	98.734	61.9	50.29	0.63
3323054	3353255	30201	Pseudomonas_putida_GB_1	NC_010322	6165265	1	0	17	80.271	99.005	61.9	56.07	4.48
6045373	6068716	23343	Pseudomonas_putida_GB_1	NC_010322	6165265	1	0	4	65	95	61.9	53.53	2.31
2725	25413	22688	Pseudomonas_putida_GB_1	NC_010322	6165265	1	0	8	56.891	92.509	61.9	56.08	4.12
5300976	5323342	22366	Pseudomonas_putida_GB_1	NC_010322	6165265	1	0	22	71.746	96.31	61.9	54.73	2.58
1959529	1981738	22209	Pseudomonas_putida_GB_1	NC_010322	6165265	1	0	13	41.865	85.348	61.9	61.48	26.01
4232126	4252315	20189	Pseudomonas_putida_GB_1	NC_010322	6165265	1	0	5	58.782	93.355	61.9	63.07	68.77
589293	607977	18684	Pseudomonas_putida_GB_1	NC_010322	6165265	1	0	9	79.977	97.538	61.9	50.77	0.92
1546621	1563682	17061	Pseudomonas_putida_GB_1	NC_010322	6165265	1	0	11	66.689	95.225	61.9	52.88	1.69
3821573	3838268	16695	Pseudomonas_putida_GB_1	NC_010322	6165265	1	0	20	34.788	62.363	61.9	61.16	23.08
3426231	3442844	16613	Pseudomonas_putida_GB_1	NC_010322	6165265	1	0	18	70.732	95.068	61.9	64.73	96.71
3856199	3871148	14949	Pseudomonas_putida_GB_1	NC_010322	6165265	1	0	6	72.538	95.32	61.9	59.89	12.32
770671	784797	14126	Pseudomonas_putida_GB_1	NC_010322	6165265	1	0	10	54.829	90.233	61.9	56.08	4.65
2471008	2482264	11256	Pseudomonas_putida_GB_1	NC_010322	6165265	1	0	15	31.661	42.672	61.9	63.44	74.58
3159686	3169902	10216	Pseudomonas_putida_GB_1	NC_010322	6165265	1	0	16	40.67	63.3	61.9	63.73	79.12
2160260	2230666	70406	Pseudomonas_putida_KT2440	NC_002947	6270176	1	0	22	68.732	100	61.5	52.72	1.15
4171243	4233555	62312	Pseudomonas_putida_KT2440	NC_002947	6270176	1	0	30	78.179	100	61.5	52.73	1.01
5038453	5081536	43083	Pseudomonas_putida_KT2440	NC_002947	6270176	1	0	13	59.348	96.503	61.5	52.54	0.7
2586093	2622773	36680	Pseudomonas_putida_KT2440	NC_002947	6270176	1	0	23	76.025	98.81	61.5	58.56	10.12
4998314	5028918	30604	Pseudomonas_putida_KT2440	NC_002947	6270176	1	0	35	66.615	97.512	61.5	53.05	1
4605993	4632481	26488	Pseudomonas_putida_KT2440	NC_002947	6270176	1	0	34	48.792	89.7	61.5	54.61	3.86
6154860	6179625	24765	Pseudomonas_putida_KT2440	NC_002947	6270176	1	0	12	55.075	93.976	61.5	55.09	3.61
4394934	4419125	24191	Pseudomonas_putida_KT2440	NC_002947	6270176	1	0	32	53.383	93.333	61.5	58.92	12.94
3008955	3029481	20526	Pseudomonas_putida_KT2440	NC_002947	6270176	1	0	26	65.775	96.678	61.5	63.95	93.02
8397	27727	19330	Pseudomonas_putida_KT2440	NC_002947	6270176	1	0	20	75.628	97.492	61.5	54.86	4.39
4484323	4502330	18007	Pseudomonas_putida_KT2440	NC_002947	6270176	1	0	33	61.318	94.461	61.5	53.63	2.62
743596	761537	17941	Pseudomonas_putida_KT2440	NC_002947	6270176	1	0	19	60.511	93.605	61.5	54.17	3.49
3161334	3178192	16858	Pseudomonas_putida_KT2440	NC_002947	6270176	1	0	27	54.212	90.164	61.5	61.18	28.96
3494199	3508344	14145	Pseudomonas_putida_KT2440	NC_002947	6270176	1	0	4	44.976	75.286	61.5	56.34	7.09
2623407	2635404	11997	Pseudomonas_putida_KT2440	NC_002947	6270176	1	0	18	74.416	95.34	61.5	58.73	13.01
2910053	2921967	11914	Pseudomonas_putida_KT2440	NC_002947	6270176	1	0	24	92.404	98.263	61.5	64.03	91.31
2000057	2011430	11373	Pseudomonas_putida_KT2440	NC_002947	6270176	1	0	9	69.388	93.554	61.5	50.11	0.55
3621850	3631999	10149	Pseudomonas_putida_KT2440	NC_002947	6270176	1	0	29	45.961	71.921	61.5	63.78	83.09
3203776	3243230	39454	Pseudomonas_syringae_pv_B728a	NC_007005	6180751	1	0	34	63.06	100	59.2	54.45	1.3
1643630	1678069	34439	Pseudomonas_syringae_pv_B728a	NC_007005	6180751	1	0	29	61.04	99.432	59.2	51.84	0.57
4522205	4554104	31899	Pseudomonas_syringae_pv_B728a	NC_007005	6180751	1	0	25	38.179	89.005	59.2	53.72	2.09
102361	126359	23998	Pseudomonas_syringae_pv_B728a	NC_007005	6180751	1	0	32	68.593	99.209	59.2	51.31	0.4
1712925	1734884	21959	Pseudomonas_syringae_pv_B728a	NC_007005	6180751	1	0	9	65.637	98.195	59.2	53.55	2.17
838293	857875	19582	Pseudomonas_syringae_pv_B728a	NC_007005	6180751	1	0	30	52.249	94.855	59.2	53.33	2.89
1603566	1619571	16005	Pseudomonas_syringae_pv_B728a	NC_007005	6180751	1	0	31	56.286	93.684	59.2	55.09	7.37
5135290	5151222	15932	Pseudomonas_syringae_pv_B728a	NC_007005	6180751	1	0	37	52.822	91.099	59.2	53.05	2.62
2192687	2208556	15869	Pseudomonas_syringae_pv_B728a	NC_007005	6180751	1	0	33	52.391	92.689	59.2	50.9	0.26
5508667	5520779	12112	Pseudomonas_syringae_pv_B728a	NC_007005	6180751	1	0	24	68.195	96.62	59.2	53.47	3.78
3958098	3969594	11496	Pseudomonas_syringae_pv_B728a	NC_007005	6180751	1	0	26	51.249	86.981	59.2	61.31	83.77
3417630	3428691	11061	Pseudomonas_syringae_pv_B728a	NC_007005	6180751	1	0	27	57.303	92	59.2	53.68	4.36
1691456	1702323	10867	Pseudomonas_syringae_pv_B728a	NC_007005	6180751	1	0	8	56.753	89.821	59.2	56.03	10.36
3535302	3545408	10106	Pseudomonas_syringae_pv_B728a	NC_007005	6180751	1	0	35	26.77	30.066	59.2	56.58	14.29
3695765	3705765	10000	Pseudomonas_syringae_pv_B728a	NC_007005	6180751	1	0	14	94.951	100	59.2	45.89	0.16
2046568	2114711	68143	Rhizobium_etli_CFN_42	NC_007761	4444203	1	0	2	62.092	100	61.3	57.61	1.56
784347	822400	38053	Rhizobium_etli_CFN_42	NC_007761	4444203	1	0	6	45.697	97.391	61.3	55.1	0.87
1103398	1130314	26916	Rhizobium_etli_CFN_42	NC_007761	4444203	1	0	4	73.328	99.383	61.3	58.04	3.7
3048283	3069335	21052	Rhizobium_etli_CFN_42	NC_007761	4444203	1	0	1	54.342	96.635	61.3	57.52	3.37
246037	265285	19248	Rhizobium_etli_CFN_42	NC_007761	4444203	1	0	10	57.764	96.476	61.3	58.67	5.29
1153311	1167768	14457	Rhizobium_etli_CFN_42	NC_007761	4444203	1	0	9	66.151	96.04	61.3	58.08	5.28
1409147	1423195	14048	Rhizobium_etli_CFN_42	NC_007761	4444203	1	0	3	58.179	96.463	61.3	57.86	3.86
607946	618541	10595	Rhizobium_etli_CFN_42	NC_007761	4444203	1	0	7	37.993	79.177	61.3	61.03	35.84
3307294	3331435	24141	Rhizobium_etli_CIAT_652	NC_010994	4577801	1	0	1	80.331	100	61.7	57.18	1.61
3082651	3102369	19718	Rhizobium_etli_CIAT_652	NC_010994	4577801	1	0	4	66.078	97.807	61.7	58	2.63
857181	871287	14106	Rhizobium_etli_CIAT_652	NC_010994	4577801	1	0	13	72.451	97.179	61.7	55.84	0.31
3434051	3445757	11706	Rhizobium_etli_CIAT_652	NC_010994	4577801	1	0	15	53.079	93.506	61.7	57.28	1.56
873906	884153	10247	Rhizobium_etli_CIAT_652	NC_010994	4577801	1	0	7	76.325	97.5	61.7	55.85	0.23
191753	215568	23815	Rhizobium_leguminosarum_bv__trifolii_WSM1325	NC_012850	4835144	1	0	1	63.136	97.5	61.1	57.1	1.5
455095	476471	21376	Rhizobium_leguminosarum_bv__trifolii_WSM1325	NC_012850	4835144	1	0	2	62.512	97.748	61.1	55.52	0.45
1511662	1522610	10948	Rhizobium_leguminosarum_bv__trifolii_WSM1325	NC_012850	4835144	1	0	3	72.676	98.161	61.1	59.3	10.11
1139895	1184074	44179	Rhizobium_leguminosarum_bv__trifolii_WSM2304	NC_011369	4602776	1	0	7	111.577	100	61.5	56.56	0.98
4394544	4427592	33048	Rhizobium_leguminosarum_bv__trifolii_WSM2304	NC_011369	4602776	1	0	1	82.882	100	61.5	57.48	1.46
4319608	4343084	23476	Rhizobium_leguminosarum_bv__trifolii_WSM2304	NC_011369	4602776	1	0	2	53.633	97.409	61.5	58.5	2.07
2453137	2469467	16330	Rhizobium_leguminosarum_bv__trifolii_WSM2304	NC_011369	4602776	1	0	3	53.78	96.39	61.5	58.32	3.25
690190	705699	15509	Rhizobium_leguminosarum_bv__trifolii_WSM2304	NC_011369	4602776	1	0	6	58.723	97.945	61.5	61.32	34.25
851459	901477	50018	Rhizobium_leguminosarum_bv_viciae_3841	NC_008380	5129387	1	0	2	64.196	100	61.1	54.7	0.99
1963058	2002976	39918	Rhizobium_leguminosarum_bv_viciae_3841	NC_008380	5129387	1	0	3	69.313	100	61.1	61.5	54.76
2233156	2269397	36241	Rhizobium_leguminosarum_bv_viciae_3841	NC_008380	5129387	1	0	6	56.284	97.122	61.1	57.19	1.44
4966590	4982857	16267	Rhizobium_leguminosarum_bv_viciae_3841	NC_008380	5129387	1	0	7	56.841	95.484	61.1	55.64	0.65
2288144	2304189	16045	Rhizobium_leguminosarum_bv_viciae_3841	NC_008380	5129387	1	0	5	55.616	94.921	61.1	56.64	1.59
492347	506988	14641	Rhizobium_leguminosarum_bv_viciae_3841	NC_008380	5129387	1	0	1	46.766	90.435	61.1	59.07	9.28
2217727	2231724	13997	Rhizobium_leguminosarum_bv_viciae_3841	NC_008380	5129387	1	0	16	53.812	92.244	61.1	57.03	2.77
3246317	3258233	11916	Rhizobium_leguminosarum_bv_viciae_3841	NC_008380	5129387	1	0	12	46.451	86.792	61.1	56.89	3.07
1302674	1355917	53243	Rhodobacter_sphaeroides_ATCC_17025	NC_009428	3263694	1	0	7	30.379	90	68.5	68.61	50
750041	799426	49385	Rhodobacter_sphaeroides_ATCC_17025	NC_009428	3263694	1	0	9	48.333	98.462	68.5	67.89	24.62
2120558	2165852	45294	Rhodobacter_sphaeroides_ATCC_17025	NC_009428	3263694	1	0	2	32.045	92.958	68.5	68.55	46.48
1837682	1876960	39278	Rhodobacter_sphaeroides_ATCC_17025	NC_009428	3263694	1	0	5	37.79	96.296	68.5	63.6	1.23
1439853	1473571	33718	Rhodobacter_sphaeroides_ATCC_17025	NC_009428	3263694	1	0	6	49.58	100	68.5	64.45	1.05
2085503	2112635	27132	Rhodobacter_sphaeroides_ATCC_17025	NC_009428	3263694	1	0	3	40.567	91.525	68.5	70.35	94.92
422283	447823	25540	Rhodobacter_sphaeroides_ATCC_17025	NC_009428	3263694	1	0	10	26.043	68.8	68.5	67.17	16
801155	823907	22752	Rhodobacter_sphaeroides_ATCC_17025	NC_009428	3263694	1	0	8	36.991	89.362	68.5	66.21	6.38
2883355	2905794	22439	Rhodobacter_sphaeroides_ATCC_17025	NC_009428	3263694	1	0	1	42.145	91.608	68.5	68.49	42.66
1575936	1597158	21222	Rhodobacter_sphaeroides_ATCC_17025	NC_009428	3263694	1	0	4	44.014	94.04	68.5	69.16	66.89
136934	154907	17973	Rhodobacter_sphaeroides_ATCC_17025	NC_009428	3263694	1	0	14	32.17	75.978	68.5	69.48	74.86
730081	743935	13854	Rhodobacter_sphaeroides_ATCC_17025	NC_009428	3263694	1	0	16	78.098	100	68.5	61.6	0.43
161525	172418	10893	Rhodobacter_sphaeroides_ATCC_17025	NC_009428	3263694	1	0	12	67.565	97.627	68.5	65.5	6.1
2363594	2438933	75339	Rhodopseudomonas_palustris_BisB5	NC_007958	4962613	1	0	8	59.623	100	64.8	60.58	1.56
7425	70121	62696	Rhodopseudomonas_palustris_BisB5	NC_007958	4962613	1	0	13	46.273	98.718	64.8	62.46	2.56
4049364	4091274	41910	Rhodopseudomonas_palustris_BisB5	NC_007958	4962613	1	0	2	57.982	100	64.8	62.06	2.59
2538804	2565709	26905	Rhodopseudomonas_palustris_BisB5	NC_007958	4962613	1	0	7	47.27	96.133	64.8	61.5	1.66
831935	853884	21949	Rhodopseudomonas_palustris_BisB5	NC_007958	4962613	1	0	10	101.051	100	64.8	57.35	0.45
4369058	4389856	20798	Rhodopseudomonas_palustris_BisB5	NC_007958	4962613	1	0	4	44.091	89.362	64.8	61.11	2.55
1676746	1690493	13747	Rhodopseudomonas_palustris_BisB5	NC_007958	4962613	1	0	5	63.1	96.338	64.8	64.79	44.51
1178957	1191716	12759	Rhodopseudomonas_palustris_BisB5	NC_007958	4962613	1	0	9	29.567	54.308	64.8	66.07	81.46
1126992	1215552	88560	Rhodopseudomonas_palustris_TIE_1	NC_011004	5826099	1	0	3	61.673	100	64.9	60.59	1.56
4055888	4107471	51583	Rhodopseudomonas_palustris_TIE_1	NC_011004	5826099	1	0	8	53.326	100	64.9	60.16	0.9
2462509	2490465	27956	Rhodopseudomonas_palustris_TIE_1	NC_011004	5826099	1	0	17	60.768	100	64.9	58.48	0.49
1656797	1678484	21687	Rhodopseudomonas_palustris_TIE_1	NC_011004	5826099	1	0	4	57.2	98.485	64.9	62.9	8.71
4274434	4285556	11122	Rhodopseudomonas_palustris_TIE_1	NC_011004	5826099	1	0	6	72.607	98.062	64.9	60.17	2.52
1580829	1591201	10372	Rhodopseudomonas_palustris_TIE_1	NC_011004	5826099	1	0	5	63.019	95.479	64.9	61.57	5.24
1070637	1092914	22277	Rickettsia_canadensis_McKiel	NC_009879	1176341	1	0	3	48.564	100	31.1	32.69	84.62
700937	713514	12577	Rickettsia_canadensis_McKiel	NC_009879	1176341	1	0	1	40.924	78.261	31.1	29.06	3.26
495692	505731	10039	Rickettsia_canadensis_McKiel	NC_009879	1176341	1	0	2	46.27	84.348	31.1	30.13	28.7
398474	420532	22058	Rickettsia_felis_URRWXCal2	NC_007109	1506365	1	0	6	79.069	100	32.5	30.71	4.48
319208	337392	18184	Rickettsia_felis_URRWXCal2	NC_007109	1506365	1	0	4	47.226	92.593	32.5	31.41	17.28
976396	993889	17493	Rickettsia_felis_URRWXCal2	NC_007109	1506365	1	0	5	41.746	84.524	32.5	31.55	21.43
1365429	1379977	14548	Rickettsia_felis_URRWXCal2	NC_007109	1506365	1	0	7	78.799	100	32.5	36.68	99.02
1022421	1036450	14029	Rickettsia_felis_URRWXCal2	NC_007109	1506365	1	0	1	102.755	100	32.5	30.24	4.76
703556	764231	60675	Rickettsia_massiliae_MTU5	NC_009900	1380340	1	0	1	81.854	100	32.5	31.44	9.09
1247016	1280343	33327	Rickettsia_massiliae_MTU5	NC_009900	1380340	1	0	4	46.564	97.5	32.5	35.08	100
1090038	1107306	17268	Rickettsia_massiliae_MTU5	NC_009900	1380340	1	0	2	45.262	94.872	32.5	33.51	80.77
955640	966828	11188	Rickettsia_massiliae_MTU5	NC_009900	1380340	1	0	3	52.444	93.388	32.5	30.57	9.92
2494444	2597444	103000	Salmonella_enterica_arizonae_serovar_62_z4_z23__	NC_010067	4666526	1	0	4	88.37	100	51.4	48.14	2.27
193383	218219	24836	Salmonella_enterica_arizonae_serovar_62_z4_z23__	NC_010067	4666526	1	0	6	113.476	100	51.4	40.24	0.54
916438	932552	16114	Salmonella_enterica_arizonae_serovar_62_z4_z23__	NC_010067	4666526	1	0	5	78.509	95.439	51.4	44.04	2.81
4517407	4532796	15389	Salmonella_enterica_arizonae_serovar_62_z4_z23__	NC_010067	4666526	1	0	11	85.355	96.98	51.4	46.33	7.72
56215	70598	14383	Salmonella_enterica_arizonae_serovar_62_z4_z23__	NC_010067	4666526	1	0	7	90.512	96.238	51.4	45.41	5.64
3001373	3015636	14263	Salmonella_enterica_arizonae_serovar_62_z4_z23__	NC_010067	4666526	1	0	8	73.46	93.478	51.4	49.19	17.08
4420633	4434182	13549	Salmonella_enterica_arizonae_serovar_62_z4_z23__	NC_010067	4666526	1	0	1	79.113	94.395	51.4	43.79	2.65
3207340	3218325	10985	Salmonella_enterica_arizonae_serovar_62_z4_z23__	NC_010067	4666526	1	0	9	63.669	87.321	51.4	47.44	12.2
1378423	1389021	10598	Salmonella_enterica_arizonae_serovar_62_z4_z23__	NC_010067	4666526	1	0	3	64.448	88.479	51.4	46.32	7.83
371391	417179	45788	Salmonella_enterica_Choleraesuis	NC_006905	4823639	1	0	3	89.263	100	52.2	47.93	1.94
318260	355369	37109	Salmonella_enterica_Choleraesuis	NC_006905	4823639	1	0	9	80.664	100	52.2	49.91	14.84
1325337	1348846	23509	Salmonella_enterica_Choleraesuis	NC_006905	4823639	1	0	7	75.438	99.505	52.2	55.06	92.57
1967739	1988508	20769	Salmonella_enterica_Choleraesuis	NC_006905	4823639	1	0	10	80.462	99.123	52.2	44.6	0.88
1098296	1118336	20040	Salmonella_enterica_Choleraesuis	NC_006905	4823639	1	0	4	77.346	98.734	52.2	53.3	64.98
1513910	1531359	17449	Salmonella_enterica_Choleraesuis	NC_006905	4823639	1	0	34	74.358	96.324	52.2	43.81	0.74
1307030	1323930	16900	Salmonella_enterica_Choleraesuis	NC_006905	4823639	1	0	11	74.354	97.153	52.2	48.55	8.19
4646619	4662230	15611	Salmonella_enterica_Choleraesuis	NC_006905	4823639	1	0	21	100.496	99.342	52.2	35.46	0.33
1082112	1097685	15573	Salmonella_enterica_Choleraesuis	NC_006905	4823639	1	0	13	70.493	95.738	52.2	49.4	12.13
2780925	2792505	11580	Salmonella_enterica_Choleraesuis	NC_006905	4823639	1	0	27	71.369	93.415	52.2	50.17	18.78
4361767	4372459	10692	Salmonella_enterica_Choleraesuis	NC_006905	4823639	1	0	5	36.519	65.766	52.2	53.57	64.86
3889209	3899741	10532	Salmonella_enterica_Choleraesuis	NC_006905	4823639	1	0	40	62.628	90.244	52.2	47.78	7.76
2242893	2252930	10037	Salmonella_enterica_Choleraesuis	NC_006905	4823639	1	0	18	123.219	99.577	52.2	36.54	0.21
2662208	2727924	65716	Salmonella_enterica_Paratypi_ATCC_9150	NC_006511	4650733	1	0	9	60	100	52.2	50.8	20.29
2471357	2529038	57681	Salmonella_enterica_Paratypi_ATCC_9150	NC_006511	4650733	1	0	26	62.944	100	52.2	47.22	1.27
2545075	2580689	35614	Salmonella_enterica_Paratypi_ATCC_9150	NC_006511	4650733	1	0	10	89.125	100	52.2	47.71	4.69
4462606	4488653	26047	Salmonella_enterica_Paratypi_ATCC_9150	NC_006511	4650733	1	0	8	63.418	97.727	52.2	47.8	6.25
865299	884690	19391	Salmonella_enterica_Paratypi_ATCC_9150	NC_006511	4650733	1	0	25	93.38	100	52.2	35.67	0.42
1518627	1536130	17503	Salmonella_enterica_Paratypi_ATCC_9150	NC_006511	4650733	1	0	7	72.613	97.318	52.2	43.93	0.77
3001416	3014910	13494	Salmonella_enterica_Paratypi_ATCC_9150	NC_006511	4650733	1	0	27	84.295	97.935	52.2	50.11	17.11
2096670	2109107	12437	Salmonella_enterica_Paratypi_ATCC_9150	NC_006511	4650733	1	0	15	92.644	98.641	52.2	38.04	0.27
1662951	1673399	10448	Salmonella_enterica_Paratypi_ATCC_9150	NC_006511	4650733	1	0	24	106.599	99.315	52.2	40.36	0.68
1080441	1090577	10136	Salmonella_enterica_Paratypi_ATCC_9150	NC_006511	4650733	1	0	2	74.334	94.69	52.2	42.9	1.33
1989050	2032446	43396	Salmonella_enterica_serovar_Agona_SL483	NC_011149	4867213	1	0	17	87.608	100	52.1	42.02	0.91
4665269	4701707	36438	Salmonella_enterica_serovar_Agona_SL483	NC_011149	4867213	1	0	9	75.816	100	52.1	47.08	4.58
314557	334007	19450	Salmonella_enterica_serovar_Agona_SL483	NC_011149	4867213	1	0	27	98.366	100	52.1	45.31	2.44
1722313	1739816	17503	Salmonella_enterica_serovar_Agona_SL483	NC_011149	4867213	1	0	25	74.487	97.08	52.1	44.02	1.82
1112821	1127715	14894	Salmonella_enterica_serovar_Agona_SL483	NC_011149	4867213	1	0	10	75.749	97.205	52.1	50.67	20.5
1235061	1249272	14211	Salmonella_enterica_serovar_Agona_SL483	NC_011149	4867213	1	0	16	65.133	94.362	52.1	46.27	6.23
4481865	4493951	12086	Salmonella_enterica_serovar_Agona_SL483	NC_011149	4867213	1	0	8	76.629	96.222	52.1	42.1	1.01
3101606	3113470	11864	Salmonella_enterica_serovar_Agona_SL483	NC_011149	4867213	1	0	29	87.298	97.525	52.1	49.97	18.32
3542519	3553886	11367	Salmonella_enterica_serovar_Agona_SL483	NC_011149	4867213	1	0	12	60.132	90.047	52.1	53.51	64.45
1081970	1092053	10083	Salmonella_enterica_serovar_Agona_SL483	NC_011149	4867213	1	0	11	48.009	83.158	52.1	45.65	4.42
615591	664201	48610	Salmonella_enterica_serovar_Dublin_CT_02021853	NC_011205	4912093	1	0	2	77.142	100	52.2	46.87	1.01
1351459	1392986	41527	Salmonella_enterica_serovar_Dublin_CT_02021853	NC_011205	4912093	1	0	4	78.48	100	52.2	50.97	23.28
2141931	2183074	41143	Salmonella_enterica_serovar_Dublin_CT_02021853	NC_011205	4912093	1	0	6	71.454	98.291	52.2	50.09	11.97
2185108	2215532	30424	Salmonella_enterica_serovar_Dublin_CT_02021853	NC_011205	4912093	1	0	8	101.426	100	52.2	39.19	0.63
1396231	1415891	19660	Salmonella_enterica_serovar_Dublin_CT_02021853	NC_011205	4912093	1	0	5	76.143	96.341	52.2	43.68	0.81
1864377	1881820	17443	Salmonella_enterica_serovar_Dublin_CT_02021853	NC_011205	4912093	1	0	27	75.809	96.751	52.2	43.87	1.81
1225503	1242487	16984	Salmonella_enterica_serovar_Dublin_CT_02021853	NC_011205	4912093	1	0	3	71.095	95.789	52.2	49.06	10.88
2028011	2040905	12894	Salmonella_enterica_serovar_Dublin_CT_02021853	NC_011205	4912093	1	0	19	63.732	92.533	52.2	42.3	1.07
4724970	4736292	11322	Salmonella_enterica_serovar_Dublin_CT_02021853	NC_011205	4912093	1	0	7	98.89	99.063	52.2	42.25	1.41
2291376	2302542	11166	Salmonella_enterica_serovar_Dublin_CT_02021853	NC_011205	4912093	1	0	18	92.404	98.383	52.2	35.73	0.23
1078190	1088921	10731	Salmonella_enterica_serovar_Dublin_CT_02021853	NC_011205	4912093	1	0	1	85.125	96.452	52.2	51.03	27.49
2033867	2089513	55646	Salmonella_enterica_serovar_Enteritidis_P125109	NC_011294	4752789	1	0	15	78.945	100	52.2	44.18	1.19
1225735	1264216	38481	Salmonella_enterica_serovar_Enteritidis_P125109	NC_011294	4752789	1	0	12	78.793	100	52.2	46.62	1.65
311796	330890	19094	Salmonella_enterica_serovar_Enteritidis_P125109	NC_011294	4752789	1	0	26	80.608	100	52.2	48.15	6.94
1735564	1753007	17443	Salmonella_enterica_serovar_Enteritidis_P125109	NC_011294	4752789	1	0	5	78.116	97.388	52.2	43.88	1.87
2015145	2032015	16870	Salmonella_enterica_serovar_Enteritidis_P125109	NC_011294	4752789	1	0	19	63.601	94.946	52.2	49.51	13.36
1102515	1119144	16629	Salmonella_enterica_serovar_Enteritidis_P125109	NC_011294	4752789	1	0	14	62.694	94.306	52.2	45.64	2.49
4567276	4582122	14846	Salmonella_enterica_serovar_Enteritidis_P125109	NC_011294	4752789	1	0	17	85.274	99.365	52.2	43.09	1.27
583613	597848	14235	Salmonella_enterica_serovar_Enteritidis_P125109	NC_011294	4752789	1	0	13	30.21	59.271	52.2	47.18	6.69
2164360	2177980	13620	Salmonella_enterica_serovar_Enteritidis_P125109	NC_011294	4752789	1	0	6	91.388	99.128	52.2	37.22	0.29
1262958	1328405	65447	Salmonella_enterica_serovar_Gallinarum_287_91	NC_011274	4725250	1	0	6	74.324	100	52.2	48.95	7.04
2048456	2079963	31507	Salmonella_enterica_serovar_Gallinarum_287_91	NC_011274	4725250	1	0	1	103.015	100	52.2	39.03	0.68
1125462	1155842	30380	Salmonella_enterica_serovar_Gallinarum_287_91	NC_011274	4725250	1	0	15	63.266	98.039	52.2	52.84	52.29
324025	349513	25488	Salmonella_enterica_serovar_Gallinarum_287_91	NC_011274	4725250	1	0	24	92.572	100	52.2	45.22	1.65
4211061	4235108	24047	Salmonella_enterica_serovar_Gallinarum_287_91	NC_011274	4725250	1	0	2	85.732	99.482	52.2	50.57	19.69
1775388	1792831	17443	Salmonella_enterica_serovar_Gallinarum_287_91	NC_011274	4725250	1	0	23	77.697	97.004	52.2	43.88	1.12
4545096	4559940	14844	Salmonella_enterica_serovar_Gallinarum_287_91	NC_011274	4725250	1	0	4	84.502	98.403	52.2	43.06	0.96
601995	616221	14226	Salmonella_enterica_serovar_Gallinarum_287_91	NC_011274	4725250	1	0	16	29.698	59.327	52.2	47.12	6.12
2155362	2168988	13626	Salmonella_enterica_serovar_Gallinarum_287_91	NC_011274	4725250	1	0	3	91.067	99.12	52.2	37.23	0.29
1071042	1104186	33144	Salmonella_enterica_serovar_Newport_SL254	NC_011080	4896608	1	0	12	72.347	100	52.2	51.8	33.1
2729050	2755635	26585	Salmonella_enterica_serovar_Newport_SL254	NC_011080	4896608	1	0	13	61.999	96.133	52.2	52.61	51.93
1949728	1973544	23816	Salmonella_enterica_serovar_Newport_SL254	NC_011080	4896608	1	0	15	80.055	100	52.2	43.75	0.5
1475608	1493111	17503	Salmonella_enterica_serovar_Newport_SL254	NC_011080	4896608	1	0	17	77.169	98.545	52.2	43.97	0.73
4707746	4724180	16434	Salmonella_enterica_serovar_Newport_SL254	NC_011080	4896608	1	0	9	73.311	96.928	52.2	44.61	1.37
786049	799324	13275	Salmonella_enterica_serovar_Newport_SL254	NC_011080	4896608	1	0	14	81.546	97.521	52.2	39	0.28
2169633	2182351	12718	Salmonella_enterica_serovar_Newport_SL254	NC_011080	4896608	1	0	27	104.423	98.945	52.2	35.52	0.26
1058717	1070021	11304	Salmonella_enterica_serovar_Newport_SL254	NC_011080	4896608	1	0	10	83.89	98.126	52.2	49.56	14.05
2466893	2523118	56225	Salmonella_enterica_serovar_Paratyphi_A_AKU_12601	NC_011147	4647252	1	0	8	65.415	100	52.2	47.01	1.23
2657744	2711091	53347	Salmonella_enterica_serovar_Paratyphi_A_AKU_12601	NC_011147	4647252	1	0	5	62.584	100	52.2	51.6	36.47
2540611	2576225	35614	Salmonella_enterica_serovar_Paratyphi_A_AKU_12601	NC_011147	4647252	1	0	4	89.122	100	52.2	47.72	5.47
4457837	4488648	30811	Salmonella_enterica_serovar_Paratyphi_A_AKU_12601	NC_011147	4647252	1	0	7	66.385	100	52.2	47.39	3.38
1513808	1531311	17503	Salmonella_enterica_serovar_Paratyphi_A_AKU_12601	NC_011147	4647252	1	0	20	72.689	96.935	52.2	43.93	0.77
865244	878865	13621	Salmonella_enterica_serovar_Paratyphi_A_AKU_12601	NC_011147	4647252	1	0	23	92.7	99.107	52.2	37.3	0.3
2997075	3010584	13509	Salmonella_enterica_serovar_Paratyphi_A_AKU_12601	NC_011147	4647252	1	0	6	84.613	97.935	52.2	50.12	17.11
2091853	2104290	12437	Salmonella_enterica_serovar_Paratyphi_A_AKU_12601	NC_011147	4647252	1	0	15	92.631	99.185	52.2	38.04	0.27
1658134	1668582	10448	Salmonella_enterica_serovar_Paratyphi_A_AKU_12601	NC_011147	4647252	1	0	13	106.523	99.772	52.2	40.36	0.46
1074451	1084587	10136	Salmonella_enterica_serovar_Paratyphi_A_AKU_12601	NC_011147	4647252	1	0	26	74.532	93.792	52.2	42.89	1.55
4482427	4581114	98687	Salmonella_enterica_serovar_Paratyphi_B_SPB7	NC_010102	4928300	1	0	2	104.347	100	52.1	49.3	2.04
1786877	1820820	33943	Salmonella_enterica_serovar_Paratyphi_B_SPB7	NC_010102	4928300	1	0	4	68.186	97.902	52.1	48.44	4.9
1143185	1167890	24705	Salmonella_enterica_serovar_Paratyphi_B_SPB7	NC_010102	4928300	1	0	7	79.461	97.959	52.1	44.88	1.02
1824606	1843400	18794	Salmonella_enterica_serovar_Paratyphi_B_SPB7	NC_010102	4928300	1	0	30	65.099	94.574	52.1	47.49	6.59
1628242	1645873	17631	Salmonella_enterica_serovar_Paratyphi_B_SPB7	NC_010102	4928300	1	0	24	74.645	96	52.1	43.95	0.73
1004641	1020617	15976	Salmonella_enterica_serovar_Paratyphi_B_SPB7	NC_010102	4928300	1	0	6	79.025	95.724	52.1	44.85	1.97
2774402	2789706	15304	Salmonella_enterica_serovar_Paratyphi_B_SPB7	NC_010102	4928300	1	0	5	118.852	100	52.1	40.5	0.32
872454	884975	12521	Salmonella_enterica_serovar_Paratyphi_B_SPB7	NC_010102	4928300	1	0	18	90.643	97.423	52.1	37.09	0.26
2330196	2342650	12454	Salmonella_enterica_serovar_Paratyphi_B_SPB7	NC_010102	4928300	1	0	31	89.271	97.179	52.1	38.16	0.26
4488100	4561960	73860	Salmonella_enterica_serovar_Paratyphi_C_RKS4594	NC_012125	4902124	1	0	25	113.877	100	52.2	49.43	4.62
2731554	2761847	30293	Salmonella_enterica_serovar_Paratyphi_C_RKS4594	NC_012125	4902124	1	0	31	74.89	98.113	52.2	51.78	33.96
4721062	4745024	23962	Salmonella_enterica_serovar_Paratyphi_C_RKS4594	NC_012125	4902124	1	0	26	76.804	98.507	52.2	39.4	0.5
322032	345883	23851	Salmonella_enterica_serovar_Paratyphi_C_RKS4594	NC_012125	4902124	1	0	27	82.147	98.515	52.2	49.67	13.86
1903548	1925229	21681	Salmonella_enterica_serovar_Paratyphi_C_RKS4594	NC_012125	4902124	1	0	30	79.303	97.748	52.2	44.77	0.45
1061423	1081503	20080	Salmonella_enterica_serovar_Paratyphi_C_RKS4594	NC_012125	4902124	1	0	28	73.852	96.25	52.2	49.07	8.33
2372527	2389970	17443	Salmonella_enterica_serovar_Paratyphi_C_RKS4594	NC_012125	4902124	1	0	10	74.268	96.39	52.2	43.84	0.72
1338296	1353885	15589	Salmonella_enterica_serovar_Paratyphi_C_RKS4594	NC_012125	4902124	1	0	20	102.352	98.71	52.2	46.99	3.23
2763780	2774701	10921	Salmonella_enterica_serovar_Paratyphi_C_RKS4594	NC_012125	4902124	1	0	32	76.454	94.344	52.2	50.44	21.49
597308	701313	104005	Salmonella_enterica_serovar_Schwarzengrund_CVM19633	NC_011094	4776348	1	0	1	77.256	100	52.2	49.58	2.22
2797034	2821869	24835	Salmonella_enterica_serovar_Schwarzengrund_CVM19633	NC_011094	4776348	1	0	13	100.322	100	52.2	40.69	0.53
1928703	1947210	18507	Salmonella_enterica_serovar_Schwarzengrund_CVM19633	NC_011094	4776348	1	0	12	68.682	95.276	52.2	45.54	3.15
1440134	1457575	17441	Salmonella_enterica_serovar_Schwarzengrund_CVM19633	NC_011094	4776348	1	0	15	74.942	95.911	52.2	43.88	1.12
1289495	1302648	13153	Salmonella_enterica_serovar_Schwarzengrund_CVM19633	NC_011094	4776348	1	0	3	101.24	99.44	52.2	40.6	0.28
847237	859625	12388	Salmonella_enterica_serovar_Schwarzengrund_CVM19633	NC_011094	4776348	1	0	2	88.531	97.105	52.2	38.11	0.26
2180209	2192440	12231	Salmonella_enterica_serovar_Schwarzengrund_CVM19633	NC_011094	4776348	1	0	20	93.154	97.917	52.2	36.76	0.26
1689962	1700292	10330	Salmonella_enterica_serovar_Schwarzengrund_CVM19633	NC_011094	4776348	1	0	6	80.89	93.407	52.2	40.8	0.66
4389128	4463106	73978	Salmonella_enterica_serovar_Typhi_Ty2	NC_004631	4860418	1	0	5	113.173	100	52.1	50.09	14.06
1408221	1441929	33708	Salmonella_enterica_serovar_Typhi_Ty2	NC_004631	4860418	1	0	6	105.838	100	52.1	54.8	94.37
4493224	4524245	31021	Salmonella_enterica_serovar_Typhi_Ty2	NC_004631	4860418	1	0	3	72.014	98.701	52.1	46.06	1.95
3505322	3534632	29310	Salmonella_enterica_serovar_Typhi_Ty2	NC_004631	4860418	1	0	19	78.435	98.16	52.1	52.78	55.83
4466730	4491694	24964	Salmonella_enterica_serovar_Typhi_Ty2	NC_004631	4860418	1	0	21	58.374	93.717	52.1	51.82	36.13
4208461	4232181	23720	Salmonella_enterica_serovar_Typhi_Ty2	NC_004631	4860418	1	0	20	84.444	98.515	52.1	50.6	21.78
956794	979501	22707	Salmonella_enterica_serovar_Typhi_Ty2	NC_004631	4860418	1	0	35	116.197	99.526	52.1	36.47	0.47
3026632	3047157	20525	Salmonella_enterica_serovar_Typhi_Ty2	NC_004631	4860418	1	0	14	105.849	98.712	52.1	49.39	10.73
1330634	1348077	17443	Salmonella_enterica_serovar_Typhi_Ty2	NC_004631	4860418	1	0	32	71.364	94.526	52.1	43.79	1.46
2738155	2754628	16473	Salmonella_enterica_serovar_Typhi_Ty2	NC_004631	4860418	1	0	7	85.888	96.552	52.1	53.86	76.21
1189317	1203386	14069	Salmonella_enterica_serovar_Typhi_Ty2	NC_004631	4860418	1	0	4	100.666	98.235	52.1	40.96	0.88
872595	886216	13621	Salmonella_enterica_serovar_Typhi_Ty2	NC_004631	4860418	1	0	34	89.18	97.436	52.1	37.24	0.28
4674542	4688115	13573	Salmonella_enterica_serovar_Typhi_Ty2	NC_004631	4860418	1	0	23	75.834	94.334	52.1	45.5	3.97
1958988	1972330	13342	Salmonella_enterica_serovar_Typhi_Ty2	NC_004631	4860418	1	0	9	83.483	96.1	52.1	49.49	14.48
2212418	2224117	11699	Salmonella_enterica_serovar_Typhi_Ty2	NC_004631	4860418	1	0	18	87.449	96.577	52.1	38.35	0.24
1097908	1107971	10063	Salmonella_enterica_serovar_Typhi_Ty2	NC_004631	4860418	1	0	33	68.94	89.286	52.1	42.81	2.31
4404478	4479514	75036	Salmonella_typhi	NC_003198	4877738	1	0	1	112.464	100	52.1	49.93	10.94
1538737	1572916	34179	Salmonella_typhi	NC_003198	4877738	1	0	6	104.746	99.286	52.1	54.7	93.57
3519664	3548972	29308	Salmonella_typhi	NC_003198	4877738	1	0	11	78.101	99.39	52.1	52.78	54.88
4483138	4508108	24970	Salmonella_typhi	NC_003198	4877738	1	0	15	58.528	91.667	52.1	51.86	34.38
4223814	4247533	23719	Salmonella_typhi	NC_003198	4877738	1	0	22	83.865	97.03	52.1	50.6	22.28
3040737	3064290	23553	Salmonella_typhi	NC_003198	4877738	1	0	9	99.333	99.02	52.1	50.41	18.63
4519049	4539169	20120	Salmonella_typhi	NC_003198	4877738	1	0	2	80.542	96.234	52.1	45.68	2.51
1633059	1650502	17443	Salmonella_typhi	NC_003198	4877738	1	0	28	71.237	94.909	52.1	43.79	0.73
1778007	1791815	13808	Salmonella_typhi	NC_003198	4877738	1	0	10	101.547	98.276	52.1	40.85	0.57
2117712	2131333	13621	Salmonella_typhi	NC_003198	4877738	1	0	24	89.186	96.884	52.1	37.24	0.28
1921745	1934286	12541	Salmonella_typhi	NC_003198	4877738	1	0	8	79.171	94.517	52.1	46.91	7.31
756978	768671	11693	Salmonella_typhi	NC_003198	4877738	1	0	5	86.916	95.377	52.1	38.35	0.24
4694767	4705191	10424	Salmonella_typhi	NC_003198	4877738	1	0	14	101.525	97.397	52.1	41.75	0.87
1873161	1883224	10063	Salmonella_typhi	NC_003198	4877738	1	0	23	68.617	89.518	52.1	42.83	1.47
1008747	1018788	10041	Salmonella_typhi	NC_003198	4877738	1	0	4	89.902	95.607	52.1	50.2	19.04
1111373	1143714	32341	Salmonella_typhimurium_LT2	NC_003197	4926824	1	0	10	74.167	100	52.2	51.66	28.67
323861	351350	27489	Salmonella_typhimurium_LT2	NC_003197	4926824	1	0	6	70.98	98.864	52.2	51.71	33.52
2728976	2755602	26626	Salmonella_typhimurium_LT2	NC_003197	4926824	1	0	11	61.348	97.802	52.2	52.6	49.45
2869930	2895806	25876	Salmonella_typhimurium_LT2	NC_003197	4926824	1	0	7	56.737	96.257	52.2	49.07	9.09
2844430	2865798	21368	Salmonella_typhimurium_LT2	NC_003197	4926824	1	0	14	83.696	100	52.2	55.4	95.15
1476167	1493671	17504	Salmonella_typhimurium_LT2	NC_003197	4926824	1	0	16	74.748	98.195	52.2	43.97	0.72
2895879	2913162	17283	Salmonella_typhimurium_LT2	NC_003197	4926824	1	0	8	71.375	97.865	52.2	44.38	1.07
1951563	1968238	16675	Salmonella_typhimurium_LT2	NC_003197	4926824	1	0	26	75.332	97.251	52.2	44.39	0.69
3183786	3197290	13504	Salmonella_typhimurium_LT2	NC_003197	4926824	1	0	15	89.227	99.164	52.2	49.94	16.16
781437	794713	13276	Salmonella_typhimurium_LT2	NC_003197	4926824	1	0	9	80.411	97.808	52.2	39.01	0.27
4658029	4670979	12950	Salmonella_typhimurium_LT2	NC_003197	4926824	1	0	13	32.409	61.867	52.2	48.41	9.6
2160931	2173345	12414	Salmonella_typhimurium_LT2	NC_003197	4926824	1	0	27	91.368	99.488	52.2	37.12	0.26
1098231	1109535	11304	Salmonella_typhimurium_LT2	NC_003197	4926824	1	0	12	83.772	98.135	52.2	49.58	15.38
2765552	2775606	10054	Salmonella_typhimurium_LT2	NC_003197	4926824	1	0	1	84.881	97.516	52.2	49.68	15.53
1457124	1503681	46557	Shewanella_ANA-3	NC_008577	5043236	1	0	4	82.662	100	48.1	59.07	100
4615050	4640873	25823	Shewanella_ANA-3	NC_008577	5043236	1	0	14	58.131	97.396	48.1	39.59	0.52
2409833	2435556	25723	Shewanella_ANA-3	NC_008577	5043236	1	0	6	41.649	92.228	48.1	39.08	0.52
2510700	2535400	24700	Shewanella_ANA-3	NC_008577	5043236	1	0	3	68.248	97.512	48.1	44.28	2.99
2814443	2837691	23248	Shewanella_ANA-3	NC_008577	5043236	1	0	2	28.407	70.423	48.1	44.34	5.63
2612819	2634658	21839	Shewanella_ANA-3	NC_008577	5043236	1	0	1	75.372	98.238	48.1	41.42	0.88
2125456	2143711	18255	Shewanella_ANA-3	NC_008577	5043236	1	0	5	52.003	94.118	48.1	43.01	2.94
4539288	4553277	13989	Shewanella_ANA-3	NC_008577	5043236	1	0	8	77.915	98.028	48.1	40.73	1.13
4853182	4882470	29288	Shewanella_baltica_OS155	NC_009052	5200625	1	0	20	57.075	100	46.3	47.09	69.71
1836864	1861850	24986	Shewanella_baltica_OS155	NC_009052	5200625	1	0	11	42.739	96.585	46.3	45.2	19.02
2247144	2267097	19953	Shewanella_baltica_OS155	NC_009052	5200625	1	0	13	55.86	98.828	46.3	43.64	5.86
3380326	3399728	19402	Shewanella_baltica_OS155	NC_009052	5200625	1	0	30	37.4	86.742	46.3	36.92	0.38
4121269	4140258	18989	Shewanella_baltica_OS155	NC_009052	5200625	1	0	18	69.277	99.63	46.3	46.5	51.85
2689966	2707960	17994	Shewanella_baltica_OS155	NC_009052	5200625	1	0	2	45.994	95.423	46.3	42.52	3.17
2525465	2542678	17213	Shewanella_baltica_OS155	NC_009052	5200625	1	0	1	49.513	95.96	46.3	42.37	2.69
1444281	1461145	16864	Shewanella_baltica_OS155	NC_009052	5200625	1	0	6	31.133	75.329	46.3	43.42	5.26
3103020	3118250	15230	Shewanella_baltica_OS155	NC_009052	5200625	1	0	15	54.348	95.833	46.3	43.77	8.33
4209563	4224273	14710	Shewanella_baltica_OS155	NC_009052	5200625	1	0	16	38.789	81.034	46.3	45.86	35.06
2113897	2125612	11715	Shewanella_baltica_OS155	NC_009052	5200625	1	0	9	67.184	97.941	46.3	39.49	0.46
1218350	1229979	11629	Shewanella_baltica_OS155	NC_009052	5200625	1	0	10	64.153	96.591	46.3	40.76	0.91
672343	683929	11586	Shewanella_baltica_OS155	NC_009052	5200625	1	0	12	64.182	97.285	46.3	49.41	96.83
3670221	3681788	11567	Shewanella_baltica_OS155	NC_009052	5200625	1	0	14	60.432	96.388	46.3	40.72	0.68
4640840	4652355	11515	Shewanella_baltica_OS155	NC_009052	5200625	1	0	17	37.659	78.876	46.3	43.54	7.87
1311969	1322885	10916	Shewanella_baltica_OS155	NC_009052	5200625	1	0	5	48.981	91.471	46.3	42.49	4.48
5049840	5060748	10908	Shewanella_baltica_OS155	NC_009052	5200625	1	0	22	67.944	97.234	46.3	41.48	1.91
916639	927354	10715	Shewanella_baltica_OS155	NC_009052	5200625	1	0	4	36.816	72.594	46.3	43.26	7.11
4177052	4187631	10579	Shewanella_baltica_OS155	NC_009052	5200625	1	0	8	40.195	80.165	46.3	42.21	3.72
4164561	4175117	10556	Shewanella_baltica_OS155	NC_009052	5200625	1	0	7	59.21	95.67	46.3	43.06	7.42
642102	722113	80011	Shewanella_baltica_OS185	NC_009665	5304396	1	0	16	48.437	100	46.3	41.48	1.54
3973592	4016117	42525	Shewanella_baltica_OS185	NC_009665	5304396	1	0	3	19.424	62.295	46.3	44	7.38
3860646	3898162	37516	Shewanella_baltica_OS185	NC_009665	5304396	1	0	7	30.779	88.489	46.3	43.47	4.32
2211363	2246644	35281	Shewanella_baltica_OS185	NC_009665	5304396	1	0	2	37.728	95.27	46.3	43.77	6.08
5077871	5104448	26577	Shewanella_baltica_OS185	NC_009665	5304396	1	0	21	51.623	98.469	46.3	40.34	1.02
2599335	2624859	25524	Shewanella_baltica_OS185	NC_009665	5304396	1	0	10	39.403	92.647	46.3	40.84	1.47
2354372	2370278	15906	Shewanella_baltica_OS185	NC_009665	5304396	1	0	13	51.561	94.512	46.3	39.44	0.91
2031989	2047296	15307	Shewanella_baltica_OS185	NC_009665	5304396	1	0	17	40.601	85.63	46.3	44.11	10.56
2332821	2347988	15167	Shewanella_baltica_OS185	NC_009665	5304396	1	0	9	39.064	83.43	46.3	47.79	79.36
5040136	5054369	14233	Shewanella_baltica_OS185	NC_009665	5304396	1	0	5	20.727	26.431	46.3	47.34	67.85
3052815	3066385	13570	Shewanella_baltica_OS185	NC_009665	5304396	1	0	15	34.684	74.286	46.3	45.25	23.12
2501930	2514312	12382	Shewanella_baltica_OS185	NC_009665	5304396	1	0	12	36.634	72.512	46.3	49.19	94.31
4735185	4747008	11823	Shewanella_baltica_OS185	NC_009665	5304396	1	0	4	238.198	100	46.3	57.34	100
722194	733069	10875	Shewanella_baltica_OS185	NC_009665	5304396	1	0	1	34.525	68.958	46.3	42.77	6.46
3042153	3052500	10347	Shewanella_baltica_OS185	NC_009665	5304396	1	0	6	52.336	91.287	46.3	44.92	21.19
676390	755498	79108	Shewanella_baltica_OS195	NC_009997	5423673	1	0	12	47.731	100	46.3	41.4	1.49
2664070	2727256	63186	Shewanella_baltica_OS195	NC_009997	5423673	1	0	5	45.555	97.619	46.3	43.28	1.19
2344791	2386250	41459	Shewanella_baltica_OS195	NC_009997	5423673	1	0	18	32.685	92.969	46.3	43.17	3.12
2395002	2430010	35008	Shewanella_baltica_OS195	NC_009997	5423673	1	0	10	39.925	95.395	46.3	44.15	9.87
3995450	4023227	27777	Shewanella_baltica_OS195	NC_009997	5423673	1	0	4	22.225	56.771	46.3	44.21	10.94
2004085	2028153	24068	Shewanella_baltica_OS195	NC_009997	5423673	1	0	14	39.61	90.991	46.3	43.6	6.31
2641910	2659871	17961	Shewanella_baltica_OS195	NC_009997	5423673	1	0	17	59.224	97.98	46.3	41.35	1.68
993046	1010738	17692	Shewanella_baltica_OS195	NC_009997	5423673	1	0	13	69.13	98.675	46.3	46.65	54.97
5152915	5170165	17250	Shewanella_baltica_OS195	NC_009997	5423673	1	0	2	22.497	39.159	46.3	47.34	72.82
2073385	2090633	17248	Shewanella_baltica_OS195	NC_009997	5423673	1	0	9	36.249	81.613	46.3	41.63	3.55
930674	946696	16022	Shewanella_baltica_OS195	NC_009997	5423673	1	0	11	33.017	72.673	46.3	44.6	15.02
5195012	5209996	14984	Shewanella_baltica_OS195	NC_009997	5423673	1	0	20	50.173	92.416	46.3	40.88	1.12
5210868	5224037	13169	Shewanella_baltica_OS195	NC_009997	5423673	1	0	25	59.064	95.074	46.3	40	0.74
3596972	3607173	10201	Shewanella_baltica_OS195	NC_009997	5423673	1	0	27	44.931	82.061	46.3	39.74	1.15
715429	751738	36309	Shewanella_baltica_OS223	NC_011663	5219415	1	0	11	58.414	99.291	46.3	42.73	2.84
676432	702762	26330	Shewanella_baltica_OS223	NC_011663	5219415	1	0	12	51.338	98.462	46.3	39.31	0.51
2808266	2828160	19894	Shewanella_baltica_OS223	NC_011663	5219415	1	0	6	72.983	98.837	46.3	42.06	3.1
971375	990391	19016	Shewanella_baltica_OS223	NC_011663	5219415	1	0	10	67.651	98.889	46.3	46.85	61.48
1713103	1731434	18331	Shewanella_baltica_OS223	NC_011663	5219415	1	0	22	39.691	86.786	46.3	36.32	0.36
1634708	1651976	17268	Shewanella_baltica_OS223	NC_011663	5219415	1	0	3	62.923	97.643	46.3	41.46	1.68
185394	202256	16862	Shewanella_baltica_OS223	NC_011663	5219415	1	0	14	49.999	94.754	46.3	40.19	1.31
907525	924127	16602	Shewanella_baltica_OS223	NC_011663	5219415	1	0	9	39.916	85.437	46.3	48.39	92.23
4953927	4965938	12011	Shewanella_baltica_OS223	NC_011663	5219415	1	0	17	58.133	94.626	46.3	41.06	3.27
5022344	5034324	11980	Shewanella_baltica_OS223	NC_011663	5219415	1	0	2	64.065	96.737	46.3	40.09	1.4
4943179	4953202	10023	Shewanella_baltica_OS223	NC_011663	5219415	1	0	8	41.119	81.871	46.3	42.82	4.68
613404	637906	24502	Shewanella_halifaxensis_HAW_EB4	NC_010334	5301588	1	0	3	55.315	98.592	44.6	38.97	1.41
784634	808858	24224	Shewanella_halifaxensis_HAW_EB4	NC_010334	5301588	1	0	1	42.078	94.884	44.6	44.3	37.21
4930944	4951866	20922	Shewanella_halifaxensis_HAW_EB4	NC_010334	5301588	1	0	8	71.974	99.598	44.6	39.13	1.61
2755418	2775007	19589	Shewanella_halifaxensis_HAW_EB4	NC_010334	5301588	1	0	6	60.425	98.496	44.6	41.08	3.76
2136220	2153848	17628	Shewanella_halifaxensis_HAW_EB4	NC_010334	5301588	1	0	5	67.799	98.649	44.6	38.56	0.68
768728	784588	15860	Shewanella_halifaxensis_HAW_EB4	NC_010334	5301588	1	0	2	28.8	58.055	44.6	46.26	84.8
2623416	2636639	13223	Shewanella_halifaxensis_HAW_EB4	NC_010334	5301588	1	0	11	47.363	91.646	44.6	37.63	0.51
1788071	1799994	11923	Shewanella_halifaxensis_HAW_EB4	NC_010334	5301588	1	0	19	48.721	89.269	44.6	34.72	0.23
2562901	2574375	11474	Shewanella_halifaxensis_HAW_EB4	NC_010334	5301588	1	0	12	42.752	81.538	44.6	43.79	29.45
1999635	2045693	46058	Shewanella_MR-4	NC_008321	4773520	1	0	15	38.743	97.059	47.9	44.21	1.96
3819576	3850188	30612	Shewanella_MR-4	NC_008321	4773520	1	0	4	66.092	99.346	47.9	39.96	0.65
2350996	2373507	22511	Shewanella_MR-4	NC_008321	4773520	1	0	10	35.036	86.603	47.9	48.69	68.9
2665661	2681614	15953	Shewanella_MR-4	NC_008321	4773520	1	0	3	65.867	97.619	47.9	36.95	0.34
2206971	2222121	15150	Shewanella_MR-4	NC_008321	4773520	1	0	11	37.963	81.935	47.9	48.19	53.23
2922601	2935558	12957	Shewanella_MR-4	NC_008321	4773520	1	0	8	83.424	98.898	47.9	42.19	1.38
2279417	2292168	12751	Shewanella_MR-4	NC_008321	4773520	1	0	12	56.586	94.309	47.9	47.66	41.73
4036256	4048110	11854	Shewanella_MR-4	NC_008321	4773520	1	0	1	29.677	50.505	47.9	50.59	94.7
3321970	3333409	11439	Shewanella_MR-4	NC_008321	4773520	1	0	7	47.438	89.781	47.9	43.34	2.92
2083608	2123874	40266	Shewanella_MR-7	NC_008322	4861076	1	0	7	61.488	100	47.9	42.03	0.84
1174647	1208242	33595	Shewanella_MR-7	NC_008322	4861076	1	0	9	79.169	100	47.9	42.97	2.11
2733623	2749042	15419	Shewanella_MR-7	NC_008322	4861076	1	0	2	63.907	97.097	47.9	39.2	0.32
2494720	2509929	15209	Shewanella_MR-7	NC_008322	4861076	1	0	3	35.785	76.825	47.9	48.09	51.11
2338858	2353094	14236	Shewanella_MR-7	NC_008322	4861076	1	0	5	36.336	75.893	47.9	49.23	78.87
656347	668193	11846	Shewanella_MR-7	NC_008322	4861076	1	0	8	27.472	40.099	47.9	50.45	93.07
4610557	4622181	11624	Shewanella_MR-7	NC_008322	4861076	1	0	11	72.119	96.845	47.9	42.45	1.46
4005859	4016588	10729	Shewanella_MR-7	NC_008322	4861076	1	0	14	49.609	88.341	47.9	52.15	98.65
223639	262657	39018	Shewanella_oneidensis	NC_004347	5040801	1	0	8	100.671	100	46	46.44	61.42
1513563	1536749	23186	Shewanella_oneidensis	NC_004347	5040801	1	0	3	46.421	95.794	46	43.03	4.21
3311216	3331130	19914	Shewanella_oneidensis	NC_004347	5040801	1	0	24	38.723	87.55	46	36.41	0.4
1040789	1060305	19516	Shewanella_oneidensis	NC_004347	5040801	1	0	6	72.563	99.606	46	57.64	100
3441525	3458709	17184	Shewanella_oneidensis	NC_004347	5040801	1	0	22	66.429	98.962	46	39.59	0.69
2578794	2593058	14264	Shewanella_oneidensis	NC_004347	5040801	1	0	12	81.947	99.138	46	43.86	10.63
4011546	4024809	13263	Shewanella_oneidensis	NC_004347	5040801	1	0	19	56.514	94.385	46	39.27	0.53
3100278	3113276	12998	Shewanella_oneidensis	NC_004347	5040801	1	0	13	46.905	90.838	46	47.56	82.72
3671364	3683691	12327	Shewanella_oneidensis	NC_004347	5040801	1	0	17	58.592	96.03	46	41.06	1.49
3696497	3707702	11205	Shewanella_oneidensis	NC_004347	5040801	1	0	16	69.881	96.388	46	43.84	11.74
2812095	2822987	10892	Shewanella_oneidensis	NC_004347	5040801	1	0	1	33.193	60.307	46	46.38	57.89
420187	462428	42241	Shewanella_pealeana_ATCC_700345	NC_009901	5248504	1	0	5	61.531	100	44.7	45.99	85.25
2797984	2822651	24667	Shewanella_pealeana_ATCC_700345	NC_009901	5248504	1	0	3	26.45	64.115	44.7	39.07	0.48
4821527	4841434	19907	Shewanella_pealeana_ATCC_700345	NC_009901	5248504	1	0	10	44.604	90.734	44.7	44.29	37.07
1697589	1717238	19649	Shewanella_pealeana_ATCC_700345	NC_009901	5248504	1	0	17	54.014	96.958	44.7	35.11	0.38
1537165	1555075	17910	Shewanella_pealeana_ATCC_700345	NC_009901	5248504	1	0	4	59.837	97.917	44.7	43.09	13.89
2431163	2447783	16620	Shewanella_pealeana_ATCC_700345	NC_009901	5248504	1	0	6	59.408	98.392	44.7	39.14	0.64
2737834	2754312	16478	Shewanella_pealeana_ATCC_700345	NC_009901	5248504	1	0	9	43.215	88.535	44.7	42.22	7.96
1833596	1846907	13311	Shewanella_pealeana_ATCC_700345	NC_009901	5248504	1	0	2	43.762	84.794	44.7	42.65	10.57
5106242	5118313	12071	Shewanella_pealeana_ATCC_700345	NC_009901	5248504	1	0	1	60.196	95.093	44.7	47.23	94.16
3568168	3578667	10499	Shewanella_pealeana_ATCC_700345	NC_009901	5248504	1	0	12	45.184	82.317	44.7	37.9	0.61
4556196	4586776	30580	Shewanella_putrefaciens_CN-32	NC_009438	4725781	1	0	27	66.362	99.342	44.5	42.56	7.24
215950	243828	27878	Shewanella_putrefaciens_CN-32	NC_009438	4725781	1	0	12	59.678	99.401	44.5	49.94	100
261631	287919	26288	Shewanella_putrefaciens_CN-32	NC_009438	4725781	1	0	8	55.063	97.74	44.5	45.39	77.97
4436885	4462548	25663	Shewanella_putrefaciens_CN-32	NC_009438	4725781	1	0	2	29.66	71.823	44.5	42.46	7.73
176938	198349	21411	Shewanella_putrefaciens_CN-32	NC_009438	4725781	1	0	11	57.126	97.696	44.5	42.76	12.44
2254131	2273610	19479	Shewanella_putrefaciens_CN-32	NC_009438	4725781	1	0	7	47.477	94.561	44.5	47.13	94.98
4621775	4640565	18790	Shewanella_putrefaciens_CN-32	NC_009438	4725781	1	0	1	35.402	80.162	44.5	46.14	85.02
3343938	3361816	17878	Shewanella_putrefaciens_CN-32	NC_009438	4725781	1	0	14	59.587	98.077	44.5	39.61	0.77
243880	261527	17647	Shewanella_putrefaciens_CN-32	NC_009438	4725781	1	0	9	34.6	79.545	44.5	46.95	93.94
2479019	2494082	15063	Shewanella_putrefaciens_CN-32	NC_009438	4725781	1	0	16	56.592	95.793	44.5	47.94	95.47
3380923	3395066	14143	Shewanella_putrefaciens_CN-32	NC_009438	4725781	1	0	15	57.298	94.833	44.5	41.81	5.47
3799163	3811836	12673	Shewanella_putrefaciens_CN-32	NC_009438	4725781	1	0	5	40.469	80.926	44.5	44.45	49.86
1191237	1203305	12068	Shewanella_putrefaciens_CN-32	NC_009438	4725781	1	0	20	45.548	86.528	44.5	38.64	0.52
1560984	1571233	10249	Shewanella_putrefaciens_CN-32	NC_009438	4725781	1	0	17	30.131	48.018	44.5	43.34	28.19
4093403	4103477	10074	Shewanella_putrefaciens_CN-32	NC_009438	4725781	1	0	4	55.963	91.775	44.5	42.51	14.72
1227478	1314518	87040	Shewanella_W3-18-1	NC_008750	4775643	1	0	9	55.136	100	44.6	48.66	100
3308132	3342855	34723	Shewanella_W3-18-1	NC_008750	4775643	1	0	3	61.993	99.259	44.6	47.11	97.78
2821017	2852551	31534	Shewanella_W3-18-1	NC_008750	4775643	1	0	17	50.487	95.973	44.6	45.96	84.56
452703	480743	28040	Shewanella_W3-18-1	NC_008750	4775643	1	0	8	60.12	97.605	44.6	49.57	99.4
4676441	4701165	24724	Shewanella_W3-18-1	NC_008750	4775643	1	0	25	54.275	96.316	44.6	44.68	53.68
2984387	3007443	23056	Shewanella_W3-18-1	NC_008750	4775643	1	0	14	36.781	87.255	44.6	44.6	49.02
338051	358399	20348	Shewanella_W3-18-1	NC_008750	4775643	1	0	12	28.174	68.398	44.6	45.55	76.62
2335776	2354773	18997	Shewanella_W3-18-1	NC_008750	4775643	1	0	5	41.463	88.664	44.6	47.58	95.14
2537000	2555063	18063	Shewanella_W3-18-1	NC_008750	4775643	1	0	1	69.617	99.615	44.6	43.1	16.54
4254170	4271353	17183	Shewanella_W3-18-1	NC_008750	4775643	1	0	11	59.411	97.07	44.6	46.22	84.25
4571747	4587754	16007	Shewanella_W3-18-1	NC_008750	4775643	1	0	24	62.427	96.939	44.6	39.94	0.34
3350484	3366056	15572	Shewanella_W3-18-1	NC_008750	4775643	1	0	4	8.3	0.662	44.6	44.84	55.96
2257042	2272262	15220	Shewanella_W3-18-1	NC_008750	4775643	1	0	6	37.543	77.346	44.6	43.92	33.33
1321439	1334143	12704	Shewanella_W3-18-1	NC_008750	4775643	1	0	7	60.313	94.054	44.6	46.34	82.43
736931	749604	12673	Shewanella_W3-18-1	NC_008750	4775643	1	0	10	41.729	80.593	44.6	44.48	47.44
365401	377530	12129	Shewanella_W3-18-1	NC_008750	4775643	1	0	15	71.703	97.938	44.6	42.94	15.72
3529772	3541841	12069	Shewanella_W3-18-1	NC_008750	4775643	1	0	26	47.24	86.154	44.6	38.67	0.26
382646	393819	11173	Shewanella_W3-18-1	NC_008750	4775643	1	0	13	86.221	99.287	44.6	38.62	0.24
2861568	2872538	10970	Shewanella_W3-18-1	NC_008750	4775643	1	0	16	41.492	76.923	44.6	44.7	54.78
3366901	3377054	10153	Shewanella_W3-18-1	NC_008750	4775643	1	0	2	35.004	59.179	44.6	45.46	71.06
4315881	4355278	39397	Shigella_boydii_CDC_3083_94	NC_010658	4681940	1	0	21	64.272	100	51.3	51.75	59.83
817660	849840	32180	Shigella_boydii_CDC_3083_94	NC_010658	4681940	1	0	30	61.602	100	51.3	53.63	97.2
3420027	3448203	28176	Shigella_boydii_CDC_3083_94	NC_010658	4681940	1	0	16	67.906	100	51.3	50.79	31.29
1941225	1961669	20444	Shigella_boydii_CDC_3083_94	NC_010658	4681940	1	0	25	45.787	92	51.3	47.55	2.67
985137	1005522	20385	Shigella_boydii_CDC_3083_94	NC_010658	4681940	1	0	4	63.929	99.115	51.3	54.66	98.23
4174157	4193491	19334	Shigella_boydii_CDC_3083_94	NC_010658	4681940	1	0	20	84.08	100	51.3	51.4	51.68
1155110	1171847	16737	Shigella_boydii_CDC_3083_94	NC_010658	4681940	1	0	22	51.058	94.909	51.3	49.79	14.55
1009658	1026097	16439	Shigella_boydii_CDC_3083_94	NC_010658	4681940	1	0	11	66.237	98.929	51.3	53.42	90
3347599	3363387	15788	Shigella_boydii_CDC_3083_94	NC_010658	4681940	1	0	18	66.219	98.288	51.3	51.75	58.9
860967	876318	15351	Shigella_boydii_CDC_3083_94	NC_010658	4681940	1	0	10	60.14	96.667	51.3	55.04	98.33
3067197	3081912	14715	Shigella_boydii_CDC_3083_94	NC_010658	4681940	1	0	15	95.895	100	51.3	49.71	13.1
2400627	2413593	12966	Shigella_boydii_CDC_3083_94	NC_010658	4681940	1	0	13	50.183	91.549	51.3	53.57	91.27
1778518	1791481	12963	Shigella_boydii_CDC_3083_94	NC_010658	4681940	1	0	24	38.345	79.213	51.3	47.77	3.65
3806034	3818937	12903	Shigella_boydii_CDC_3083_94	NC_010658	4681940	1	0	34	43.727	85.154	51.3	51.99	62.75
664384	676666	12282	Shigella_boydii_CDC_3083_94	NC_010658	4681940	1	0	6	40.068	80.533	51.3	52.33	68.8
933171	944740	11569	Shigella_boydii_CDC_3083_94	NC_010658	4681940	1	0	9	58.879	94.724	51.3	49.11	10.05
3753129	3763653	10524	Shigella_boydii_CDC_3083_94	NC_010658	4681940	1	0	19	54.926	93.607	51.3	49.69	15.07
1098421	1108770	10349	Shigella_boydii_CDC_3083_94	NC_010658	4681940	1	0	40	84.813	99.775	51.3	35.06	0.22
4382137	4422050	39913	Shigella_boydii_Sb227	NC_007613	4584392	1	0	30	49.129	99.115	51.2	48.36	4.42
3286716	3314447	27731	Shigella_boydii_Sb227	NC_007613	4584392	1	0	24	72.724	100	51.2	50.45	29.01
1178074	1205527	27453	Shigella_boydii_Sb227	NC_007613	4584392	1	0	3	63.008	100	51.2	54.17	98.78
1038156	1064898	26742	Shigella_boydii_Sb227	NC_007613	4584392	1	0	10	31.119	89.349	51.2	47.95	3.55
642937	669613	26676	Shigella_boydii_Sb227	NC_007613	4584392	1	0	7	62.66	100	51.2	50.65	31.36
2030858	2056695	25837	Shigella_boydii_Sb227	NC_007613	4584392	1	0	21	51.884	97.701	51.2	51.99	68.39
4191400	4215539	24139	Shigella_boydii_Sb227	NC_007613	4584392	1	0	1	49.579	98.396	51.2	47.8	4.28
231357	255405	24048	Shigella_boydii_Sb227	NC_007613	4584392	1	0	6	62.793	100	51.2	48.71	4.81
765949	788835	22886	Shigella_boydii_Sb227	NC_007613	4584392	1	0	8	42.695	93.401	51.2	51.36	50.25
1603974	1625165	21191	Shigella_boydii_Sb227	NC_007613	4584392	1	0	17	60.987	98.122	51.2	53.67	94.37
1679167	1696315	17148	Shigella_boydii_Sb227	NC_007613	4584392	1	0	18	67.021	99.24	51.2	51.05	42.21
2382570	2397221	14651	Shigella_boydii_Sb227	NC_007613	4584392	1	0	37	41.434	87.662	51.2	42.68	0.32
1248693	1260786	12093	Shigella_boydii_Sb227	NC_007613	4584392	1	0	11	73.151	98.928	51.2	49.63	17.96
4322253	4333992	11739	Shigella_boydii_Sb227	NC_007613	4584392	1	0	29	58.196	95.052	51.2	52.11	65.89
1346683	1358247	11564	Shigella_boydii_Sb227	NC_007613	4584392	1	0	16	36.214	73.59	51.2	48.45	8.97
2157694	2168974	11280	Shigella_boydii_Sb227	NC_007613	4584392	1	0	25	46.445	89	51.2	49.7	16.75
1360277	1370907	10630	Shigella_boydii_Sb227	NC_007613	4584392	1	0	2	20.326	15.059	51.2	47.37	3.06
412963	423342	10379	Shigella_boydii_Sb227	NC_007613	4584392	1	0	5	45.788	88.736	51.2	54.63	97.01
873587	883668	10081	Shigella_boydii_Sb227	NC_007613	4584392	1	0	39	77.73	98.438	51.2	33.88	0.22
3044913	3093410	48497	Shigella_flexneri_2a_2457T	NC_004741	4665060	1	0	24	84.767	100	50.9	49.17	10.64
4325571	4352175	26604	Shigella_flexneri_2a_2457T	NC_004741	4665060	1	0	30	74.05	100	50.9	50.36	32.56
232687	256077	23390	Shigella_flexneri_2a_2457T	NC_004741	4665060	1	0	5	76.391	100	50.9	51.25	55.1
3940059	3959836	19777	Shigella_flexneri_2a_2457T	NC_004741	4665060	1	0	26	64.534	97.414	50.9	49.3	17.24
2594630	2613694	19064	Shigella_flexneri_2a_2457T	NC_004741	4665060	1	0	22	43.237	92.116	50.9	55.13	99.59
1902988	1919359	16371	Shigella_flexneri_2a_2457T	NC_004741	4665060	1	0	20	79.196	98.929	50.9	49.71	23.21
725259	741603	16344	Shigella_flexneri_2a_2457T	NC_004741	4665060	1	0	3	69.214	98.221	50.9	55.63	99.64
1662705	1678718	16013	Shigella_flexneri_2a_2457T	NC_004741	4665060	1	0	19	105.746	100	50.9	50.83	43.9
705209	720365	15156	Shigella_flexneri_2a_2457T	NC_004741	4665060	1	0	6	70.097	97.03	50.9	49.66	20.46
925997	940853	14856	Shigella_flexneri_2a_2457T	NC_004741	4665060	1	0	10	72.566	98.058	50.9	49.8	22.65
2461840	2476482	14642	Shigella_flexneri_2a_2457T	NC_004741	4665060	1	0	39	46.554	89.809	50.9	42.53	0.32
2015585	2029751	14166	Shigella_flexneri_2a_2457T	NC_004741	4665060	1	0	17	52.733	93.519	50.9	45.89	2.16
2941000	2952008	11008	Shigella_flexneri_2a_2457T	NC_004741	4665060	1	0	23	112.001	100	50.9	47.77	7.43
2677218	2688111	10893	Shigella_flexneri_2a_2457T	NC_004741	4665060	1	0	25	55.527	91.232	50.9	49.4	21.33
1095210	1105919	10709	Shigella_flexneri_2a_2457T	NC_004741	4665060	1	0	13	82.839	97.669	50.9	48.48	9.56
2059275	2069966	10691	Shigella_flexneri_2a_2457T	NC_004741	4665060	1	0	21	67.14	95.581	50.9	51.44	53.49
894153	904821	10668	Shigella_flexneri_2a_2457T	NC_004741	4665060	1	0	7	53.521	90.487	50.9	50.5	38.75
1179331	1189980	10649	Shigella_flexneri_2a_2457T	NC_004741	4665060	1	0	1	40.089	76.798	50.9	51.08	49.19
1612576	1622914	10338	Shigella_flexneri_2a_2457T	NC_004741	4665060	1	0	14	66.427	95.045	50.9	49.05	17.34
315635	325874	10239	Shigella_flexneri_2a_2457T	NC_004741	4665060	1	0	2	76.096	96.437	50.9	41.7	0.67
1264130	1304343	40213	Sinorhizobium_medicae_WSM419	NC_009636	3835932	1	0	4	50.119	100	61.5	59.08	1.06
1918701	1929409	10708	Sinorhizobium_medicae_WSM419	NC_009636	3835932	1	0	2	54.427	94.901	61.5	59.17	4.53
3355323	3440422	85099	Sinorhizobium_meliloti	NC_003047	3706337	1	0	1	73.62	100	62.7	57.43	2.38
538087	561403	23316	Sinorhizobium_meliloti	NC_003047	3706337	1	0	4	55.074	96.154	62.7	59.03	1.92
656466	677770	21304	Sinorhizobium_meliloti	NC_003047	3706337	1	0	8	71.964	98.83	62.7	59.53	2.34
1148609	1163436	14827	Sinorhizobium_meliloti	NC_003047	3706337	1	0	6	39.544	86.992	62.7	62.09	22.76
2483206	2496703	13497	Sinorhizobium_meliloti	NC_003047	3706337	1	0	2	69.229	96.667	62.7	56.6	0.74
493140	503967	10827	Sinorhizobium_meliloti	NC_003047	3706337	1	0	5	69.404	97.626	62.7	63.99	81.9
1594265	1643142	48877	Staphylococcus_aureus_aureus_MRSA252	NC_002952	2944085	1	0	8	72.119	100	32.8	33.08	69.49
734448	751142	16694	Staphylococcus_aureus_aureus_MRSA252	NC_002952	2944085	1	0	5	87.185	98.266	32.8	29.1	2.89
2392632	2407588	14956	Staphylococcus_aureus_aureus_MRSA252	NC_002952	2944085	1	0	12	102.717	100	32.8	36.22	97.42
1360695	1375435	14740	Staphylococcus_aureus_aureus_MRSA252	NC_002952	2944085	1	0	7	79.857	96.429	32.8	27.75	0.51
49263	62767	13504	Staphylococcus_aureus_aureus_MRSA252	NC_002952	2944085	1	0	1	97.067	99.065	32.8	31.89	28.5
82719	96205	13486	Staphylococcus_aureus_aureus_MRSA252	NC_002952	2944085	1	0	4	96.868	98.605	32.8	28.6	0.93
752711	765726	13015	Staphylococcus_aureus_aureus_MRSA252	NC_002952	2944085	1	0	6	72.105	92.825	32.8	32.68	49.78
1794253	1804570	10317	Staphylococcus_aureus_aureus_MRSA252	NC_002952	2944085	1	0	9	96.676	97.153	32.8	32.04	30.25
2051685	2070126	18441	Staphylococcus_aureus_aureus_MSSA476	NC_002953	2839800	1	0	1	58.909	90.066	32.9	31.46	18.54
1097279	1113909	16630	Staphylococcus_aureus_JH1	NC_009632	2948029	1	0	1	96.502	98.276	33	33.77	75.86
920441	933518	13077	Staphylococcus_aureus_JH1	NC_009632	2948029	1	0	3	75.711	94.595	33	33.64	70.72
43554	56279	12725	Staphylococcus_aureus_JH1	NC_009632	2948029	1	0	2	97.712	97.807	33	32.08	29.39
1097405	1114035	16630	Staphylococcus_aureus_JH9	NC_009487	2948225	1	0	1	96.513	98.276	32.9	33.77	75.29
920566	934270	13704	Staphylococcus_aureus_JH9	NC_009487	2948225	1	0	4	76.586	93.396	32.9	33.91	78.77
43485	56553	13068	Staphylococcus_aureus_JH9	NC_009487	2948225	1	0	2	97.37	97.748	32.9	32.16	31.53
436006	464637	28631	Staphylococcus_aureus_Mu3	NC_009782	2921314	1	0	1	100.111	100	32.9	34.65	92
2618182	2640179	21997	Staphylococcus_aureus_Mu3	NC_009782	2921314	1	0	6	87.869	98.462	32.9	30.31	5.38
920275	941492	21217	Staphylococcus_aureus_Mu3	NC_009782	2921314	1	0	4	82.977	98.519	32.9	33.57	70.37
50960	66357	15397	Staphylococcus_aureus_Mu3	NC_009782	2921314	1	0	3	69.63	89.84	32.9	32.92	54.55
436003	464633	28630	Staphylococcus_aureus_Mu50	NC_002758	2919651	1	0	1	100.077	100	32.9	34.65	92
918830	940389	21559	Staphylococcus_aureus_Mu50	NC_002758	2919651	1	0	5	83.109	98.496	32.9	33.59	70.68
50960	66357	15397	Staphylococcus_aureus_Mu50	NC_002758	2919651	1	0	2	69.605	91.935	32.9	32.92	57.53
1536219	1556315	20096	Staphylococcus_aureus_MW2	NC_003923	2860755	1	0	3	84.374	98.571	32.8	33.8	77.86
2072439	2088746	16307	Staphylococcus_aureus_MW2	NC_003923	2860755	1	0	2	64.678	93.023	32.8	31.47	17.44
51390	66385	14995	Staphylococcus_aureus_MW2	NC_003923	2860755	1	0	4	84.034	97.34	32.8	29.04	1.06
1890800	1903296	12496	Staphylococcus_aureus_MW2	NC_003923	2860755	1	0	1	81.86	95.111	32.8	28.49	0.89
50999	66396	15397	Staphylococcus_aureus_N315	NC_002745	2855028	1	0	1	69.955	92.857	32.8	32.92	58.24
864752	875345	10593	Staphylococcus_aureus_N315	NC_002745	2855028	1	0	3	108.57	97.736	32.8	32.24	34.34
2557916	2568114	10198	Staphylococcus_aureus_N315	NC_002745	2855028	1	0	7	117.578	97.818	32.8	31.78	24.36
2219547	2247469	27922	Staphylococcus_aureus_NCTC_8325	NC_007795	2861667	1	0	2	48.661	88.119	32.9	36.67	100
1829578	1840534	10956	Staphylococcus_aureus_NCTC_8325	NC_007795	2861667	1	0	1	103.225	98.054	32.9	27.01	0.39
2277196	2305200	28004	Staphylococcus_aureus_Newman	NC_009641	2920025	1	0	4	50.431	91.176	32.9	36.57	100
1098608	1110176	11568	Staphylococcus_aureus_Newman	NC_009641	2920025	1	0	2	73.449	91.935	32.9	32.85	51.61
1886416	1897373	10957	Staphylococcus_aureus_Newman	NC_009641	2920025	1	0	3	103.846	97.71	32.9	26.98	0.38
2168491	2197042	28551	Staphylococcus_aureus_RF122	NC_007622	2781711	1	0	4	37.732	80.208	32.8	36.03	97.92
1871502	1887173	15671	Staphylococcus_aureus_RF122	NC_007622	2781711	1	0	1	87.872	100	32.8	34.21	83.91
811169	825589	14420	Staphylococcus_aureus_RF122	NC_007622	2781711	1	0	3	47.641	83.684	32.8	31.18	11.58
2016115	2028487	12372	Staphylococcus_aureus_RF122	NC_007622	2781711	1	0	5	92.211	99.095	32.8	28.56	1.36
2272681	2300685	28004	Staphylococcus_aureus_USA300_FPR3757	NC_007793	2913809	1	0	5	50.373	87.255	32.8	36.55	100
50915	75063	24148	Staphylococcus_aureus_USA300_FPR3757	NC_007793	2913809	1	0	3	83.454	99.153	32.8	29.85	0.85
1553008	1573103	20095	Staphylococcus_aureus_USA300_FPR3757	NC_007793	2913809	1	0	1	84.809	98.592	32.8	33.89	81.69
2109820	2127646	17826	Staphylococcus_aureus_USA300_FPR3757	NC_007793	2913809	1	0	2	77.092	97.516	32.8	32.38	41.61
2110458	2128283	17825	Staphylococcus_aureus_USA300_TCH1516	NC_010079	2913957	1	0	4	77.096	96.894	32.8	32.39	42.24
50915	63543	12628	Staphylococcus_aureus_USA300_TCH1516	NC_010079	2913957	1	0	1	87.528	95.595	32.8	28.29	0.44
3072776	3129514	56738	Stenotrophomonas_maltophilia_K279a	NC_010943	4920428	1	0	11	111.038	100	66.3	60.93	1.18
2496036	2530589	34553	Stenotrophomonas_maltophilia_K279a	NC_010943	4920428	1	0	10	75.637	98.571	66.3	61.34	1.43
14937	48621	33684	Stenotrophomonas_maltophilia_K279a	NC_010943	4920428	1	0	2	88.922	100	66.3	59.15	0.69
1347593	1368064	20471	Stenotrophomonas_maltophilia_K279a	NC_010943	4920428	1	0	5	88.16	97.881	66.3	61.33	2.97
2433272	2453249	19977	Stenotrophomonas_maltophilia_K279a	NC_010943	4920428	1	0	6	60.545	93.388	66.3	60.46	1.65
497121	513030	15909	Stenotrophomonas_maltophilia_K279a	NC_010943	4920428	1	0	4	90.62	98.026	66.3	59.11	1.64
1888874	1903376	14502	Stenotrophomonas_maltophilia_K279a	NC_010943	4920428	1	0	9	88.891	97.305	66.3	55.77	0.3
2467136	2479451	12315	Stenotrophomonas_maltophilia_K279a	NC_010943	4920428	1	0	18	28.277	30.534	66.3	62.74	7.12
1954064	1965763	11699	Stenotrophomonas_maltophilia_K279a	NC_010943	4920428	1	0	21	66.474	90.58	66.3	64.25	12.32
1980296	1991988	11692	Stenotrophomonas_maltophilia_K279a	NC_010943	4920428	1	0	22	61.379	87.681	66.3	65.03	15.22
1942055	1953649	11594	Stenotrophomonas_maltophilia_K279a	NC_010943	4920428	1	0	7	79.81	94.737	66.3	63.48	8.85
4007714	4026483	18769	Stenotrophomonas_maltophilia_R551_3	NC_011071	4639312	1	0	1	99.315	99.588	66.3	58.89	0.41
2777406	2795117	17711	Stenotrophomonas_maltophilia_R551_3	NC_011071	4639312	1	0	3	87.621	98.45	66.3	59.95	1.16
575874	590143	14269	Stenotrophomonas_maltophilia_R551_3	NC_011071	4639312	1	0	16	36.225	63.125	66.3	60.57	1.88
2209872	2223020	13148	Stenotrophomonas_maltophilia_R551_3	NC_011071	4639312	1	0	2	89.801	98.271	66.3	61.18	2.88
2261344	2274146	12802	Stenotrophomonas_maltophilia_R551_3	NC_011071	4639312	1	0	10	73.788	96.919	66.3	62.96	5.04
445563	456406	10843	Stenotrophomonas_maltophilia_R551_3	NC_011071	4639312	1	0	19	72.295	94.062	66.3	62.39	3.8
1828611	1867214	38603	Streptococcus_agalactiae_2603	NC_004116	2191128	1	0	1	66.969	100	35.6	39.96	100
555617	576861	21244	Streptococcus_agalactiae_2603	NC_004116	2191128	1	0	5	56.394	97.03	35.6	35.74	61.39
929390	940830	11440	Streptococcus_agalactiae_2603	NC_004116	2191128	1	0	8	36.371	66.489	35.6	40.31	95.21
598444	609341	10897	Streptococcus_agalactiae_2603	NC_004116	2191128	1	0	3	49.332	87.879	35.6	29.7	0.51
653795	702328	48533	Streptococcus_agalactiae_A909	NC_007432	2158237	1	0	1	52.032	100	35.6	42.1	100
465200	484005	18805	Streptococcus_agalactiae_A909	NC_007432	2158237	1	0	2	38.428	87.611	35.6	35.28	46.02
1946624	1959712	13088	Streptococcus_agalactiae_A909	NC_007432	2158237	1	0	6	67.145	97.531	35.6	29.07	0.62
139082	151240	12158	Streptococcus_agalactiae_A909	NC_007432	2158237	1	0	3	57.579	92.571	35.6	36.57	84.57
1307631	1319424	11793	Streptococcus_agalactiae_A909	NC_007432	2158237	1	0	5	67.965	97.222	35.6	33.73	7.78
627004	637492	10488	Streptococcus_agalactiae_A909	NC_007432	2158237	1	0	4	39.728	67.822	35.6	30.08	0.99
1163554	1197455	33901	Streptococcus_agalactiae_NEM316	NC_004368	2243078	1	0	2	35.07	87.692	35.6	38.04	90.77
1395289	1422074	26785	Streptococcus_agalactiae_NEM316	NC_004368	2243078	1	0	3	61.915	100	35.6	40.71	100
1382305	1395262	12957	Streptococcus_agalactiae_NEM316	NC_004368	2243078	1	0	1	59.46	94.706	35.6	34.62	24.12
611992	622288	10296	Streptococcus_agalactiae_NEM316	NC_004368	2243078	1	0	6	40.549	71.028	35.6	29.98	0.93
1206310	1267983	61673	Streptococcus_equi_4047	NC_012471	2285991	1	0	6	93.866	100	41.3	30.61	2.78
722585	751217	28632	Streptococcus_equi_4047	NC_012471	2285991	1	0	2	79.336	98.718	41.3	36.95	2.56
2087957	2110302	22345	Streptococcus_equi_4047	NC_012471	2285991	1	0	5	68.608	95	41.3	37.14	4
1730995	1749720	18725	Streptococcus_equi_4047	NC_012471	2285991	1	0	3	87.056	97.5	41.3	42.86	73.33
1992295	2006714	14419	Streptococcus_equi_4047	NC_012471	2285991	1	0	4	80.083	95.513	41.3	37.47	6.41
785055	798022	12967	Streptococcus_equi_4047	NC_012471	2285991	1	0	7	66.031	87.861	41.3	38.97	13.29
1396815	1447432	50617	Streptococcus_equi_zooepidemicus	NC_012470	2180581	1	0	8	70.608	100	41.5	35.43	2.38
1963476	1998828	35352	Streptococcus_equi_zooepidemicus	NC_012470	2180581	1	0	7	98.777	100	41.5	40.12	15
857720	871984	14264	Streptococcus_equi_zooepidemicus	NC_012470	2180581	1	0	9	92.062	98.667	41.5	31.55	0.67
1067740	1080349	12609	Streptococcus_equi_zooepidemicus	NC_012470	2180581	1	0	3	75.053	94.706	41.5	30.45	0.59
1883532	1894098	10566	Streptococcus_equi_zooepidemicus	NC_012470	2180581	1	0	5	73.97	92.611	41.5	41.1	33.5
587129	597249	10120	Streptococcus_equi_zooepidemicus	NC_012470	2180581	1	0	4	123.72	100	41.5	30.13	0.47
1950229	1960280	10051	Streptococcus_equi_zooepidemicus	NC_012470	2180581	1	0	6	88.143	95.305	41.5	33.87	2.82
67671	106305	38634	Streptococcus_equi_zooepidemicus_MGCS10565	NC_011134	2053088	1	0	3	90.465	100	41.8	41.33	32.69
314722	327318	12596	Streptococcus_equi_zooepidemicus_MGCS10565	NC_011134	2053088	1	0	1	77.216	97.5	41.8	33.95	0.62
1575390	1586773	11383	Streptococcus_equi_zooepidemicus_MGCS10565	NC_011134	2053088	1	0	6	91.14	98.87	41.8	34.68	0.56
1361415	1373720	12305	Streptococcus_pneumoniae_70585	NC_012468	2215892	1	0	16	84.772	99.435	39.7	32.04	0.56
1684695	1696561	11866	Streptococcus_pneumoniae_70585	NC_012468	2215892	1	0	18	150.783	100	39.7	45.66	99.46
1014847	1026093	11246	Streptococcus_pneumoniae_70585	NC_012468	2215892	1	0	11	85.82	98.969	39.7	31.54	2.06
1745392	1756190	10798	Streptococcus_pneumoniae_70585	NC_012468	2215892	1	0	3	43.452	80.693	39.7	32.32	1.98
159719	170128	10409	Streptococcus_pneumoniae_70585	NC_012468	2215892	1	0	6	82.452	97.608	39.7	31.13	0.48
1715905	1737842	21937	Streptococcus_pneumoniae_ATCC_700669	NC_011900	2253049	1	0	1	170.299	100	39.5	46.6	100
1716843	1741376	24533	Streptococcus_pneumoniae_CGSP14	NC_010582	2240758	1	0	7	158.048	100	39.5	46.13	98.89
1266101	1277967	11866	Streptococcus_pneumoniae_CGSP14	NC_010582	2240758	1	0	3	43.244	80.108	39.5	29.05	0.54
981918	993454	11536	Streptococcus_pneumoniae_CGSP14	NC_010582	2240758	1	0	9	90.937	98.429	39.5	30.48	2.09
343926	354348	10422	Streptococcus_pneumoniae_CGSP14	NC_010582	2240758	1	0	1	40.952	74.882	39.5	32.39	1.9
1618626	1633845	15219	Streptococcus_pneumoniae_D39	NC_008533	2075346	1	0	5	40.828	84.328	39.7	32.42	1.49
947686	960531	12845	Streptococcus_pneumoniae_D39	NC_008533	2075346	1	0	7	75.732	100	39.7	29.21	0.63
924790	937487	12697	Streptococcus_pneumoniae_D39	NC_008533	2075346	1	0	2	66.889	98.758	39.7	32.82	3.73
1202617	1214232	11615	Streptococcus_pneumoniae_D39	NC_008533	2075346	1	0	6	59.569	95.455	39.7	31.88	1.7
1288160	1299147	10987	Streptococcus_pneumoniae_D39	NC_008533	2075346	1	0	4	86.374	100	39.7	31.65	1.08
117728	127802	10074	Streptococcus_pneumoniae_D39	NC_008533	2075346	1	0	14	75.384	97.537	39.7	31.31	0.49
1208649	1239476	30827	Streptococcus_pneumoniae_G54	NC_011072	2108653	1	0	7	56.528	100	39.6	32.57	1.49
918880	933046	14166	Streptococcus_pneumoniae_G54	NC_011072	2108653	1	0	5	85.328	100	39.6	31.07	0.68
1880027	1892096	12069	Streptococcus_pneumoniae_G54	NC_011072	2108653	1	0	10	88.999	99.419	39.6	40.97	69.19
936603	947610	11007	Streptococcus_pneumoniae_G54	NC_011072	2108653	1	0	17	68.496	96.277	39.6	29.51	0.53
112577	122809	10232	Streptococcus_pneumoniae_G54	NC_011072	2108653	1	0	19	79.984	98.522	39.6	30.48	0.49
801579	811768	10189	Streptococcus_pneumoniae_G54	NC_011072	2108653	1	0	12	47.689	82.843	39.6	39.06	29.41
66495	99217	32722	Streptococcus_pneumoniae_Hungary19A_6	NC_010380	2277696	1	0	3	56.548	100	39.6	39.51	44.12
1737334	1763511	26177	Streptococcus_pneumoniae_Hungary19A_6	NC_010380	2277696	1	0	5	159.167	100	39.6	45.7	100
32126	58170	26044	Streptococcus_pneumoniae_Hungary19A_6	NC_010380	2277696	1	0	4	47.399	96.512	39.6	39.9	51.16
2044161	2055033	10872	Streptococcus_pneumoniae_Hungary19A_6	NC_010380	2277696	1	0	1	42.049	76.214	39.6	32.93	0.97
314961	332162	17201	Streptococcus_pneumoniae_JJA	NC_012466	2150524	1	0	11	57.019	98.374	39.7	34.82	4.07
1650451	1665645	15194	Streptococcus_pneumoniae_JJA	NC_012466	2150524	1	0	9	42.822	85.612	39.7	32.41	1.44
939941	953975	14034	Streptococcus_pneumoniae_JJA	NC_012466	2150524	1	0	12	43.741	85.43	39.7	30.5	0.66
1272311	1283207	10896	Streptococcus_pneumoniae_JJA	NC_012466	2150524	1	0	13	87.927	98.969	39.7	31.58	0.52
925775	936103	10328	Streptococcus_pneumoniae_JJA	NC_012466	2150524	1	0	5	90.433	99.024	39.7	31.93	1.46
1091147	1115131	23984	Streptococcus_pneumoniae_P1031	NC_012467	2142052	1	0	16	59.365	100	39.7	34.93	1.14
963870	980083	16213	Streptococcus_pneumoniae_P1031	NC_012467	2142052	1	0	7	52.279	95.385	39.7	30.79	0.77
1352286	1363341	11055	Streptococcus_pneumoniae_P1031	NC_012467	2142052	1	0	17	88.241	100	39.7	31.85	0.52
1693275	1704042	10767	Streptococcus_pneumoniae_P1031	NC_012467	2142052	1	0	11	43.84	80.102	39.7	32.3	1.02
948920	959192	10272	Streptococcus_pneumoniae_P1031	NC_012467	2142052	1	0	6	89.932	100	39.7	31.98	1.95
938136	957602	19466	Streptococcus_pneumoniae_R6	NC_003098	2067739	1	0	6	51.218	99.038	39.7	30.7	0.96
1610936	1626314	15378	Streptococcus_pneumoniae_R6	NC_003098	2067739	1	0	14	39.029	82.576	39.7	32.52	0.76
1194544	1208452	13908	Streptococcus_pneumoniae_R6	NC_003098	2067739	1	0	7	39.107	78.082	39.7	32.67	2.05
1280075	1291498	11423	Streptococcus_pneumoniae_R6	NC_003098	2067739	1	0	10	86.129	99.438	39.7	31.53	1.12
1324658	1335821	11163	Streptococcus_pneumoniae_R6	NC_003098	2067739	1	0	9	54.774	91.758	39.7	38.73	25.82
919628	929956	10328	Streptococcus_pneumoniae_R6	NC_003098	2067739	1	0	5	88.7	98.985	39.7	31.91	1.52
117728	127802	10074	Streptococcus_pneumoniae_R6	NC_003098	2067739	1	0	18	75.416	98.515	39.7	31.31	1.98
2918	23357	20439	Streptococcus_pneumoniae_Taiwan19F_14	NC_012469	2142322	1	0	15	83.762	100	39.8	37.97	14.56
1023728	1039420	15692	Streptococcus_pneumoniae_Taiwan19F_14	NC_012469	2142322	1	0	9	71.656	100	39.8	32.25	0.75
305976	321329	15353	Streptococcus_pneumoniae_Taiwan19F_14	NC_012469	2142322	1	0	4	35.633	72.263	39.8	31.18	0.73
1061773	1071930	10157	Streptococcus_pneumoniae_TIGR4	NC_003028	2191712	1	0	4	66.679	96.698	39.7	35.93	11.79
581119	603091	21972	Streptococcus_pyogenes_M1_GAS	NC_002737	1878905	1	0	2	61.833	100	38.5	37.13	19.05
435252	456754	21502	Streptococcus_pyogenes_M1_GAS	NC_002737	1878905	1	0	3	75.574	100	38.5	32.07	1.16
1381761	1402595	20834	Streptococcus_pyogenes_Manfredo	NC_009332	1867575	1	0	2	68.982	100	38.6	32.73	1.14
791058	805632	14574	Streptococcus_pyogenes_MGAS10270	NC_008022	1955799	1	0	2	73.974	97.727	38.4	40.32	86.36
1280770	1294953	14183	Streptococcus_pyogenes_MGAS10270	NC_008022	1955799	1	0	6	56.129	90.37	38.4	36.48	11.11
1330242	1341863	11621	Streptococcus_pyogenes_MGAS10270	NC_008022	1955799	1	0	4	61.176	91.515	38.4	36.47	13.94
1862001	1873233	11232	Streptococcus_pyogenes_MGAS10270	NC_008022	1955799	1	0	1	60.706	87.719	38.4	36.54	12.87
1131678	1163837	32159	Streptococcus_pyogenes_MGAS10394	NC_006086	1927019	1	0	1	51.221	94.915	38.7	39.46	67.8
1349939	1365449	15510	Streptococcus_pyogenes_MGAS10394	NC_006086	1927019	1	0	4	75.451	98.361	38.7	41.94	94.26
1116838	1130450	13612	Streptococcus_pyogenes_MGAS10394	NC_006086	1927019	1	0	2	54.712	89.209	38.7	39.68	69.06
1170022	1182695	12673	Streptococcus_pyogenes_MGAS10394	NC_006086	1927019	1	0	3	68.027	96.644	38.7	33.6	2.68
1620777	1681805	61028	Streptococcus_pyogenes_MGAS10750	NC_008024	1964785	1	0	1	102.949	100	38.3	31.26	3.23
459325	473687	14362	Streptococcus_pyogenes_MGAS10750	NC_008024	1964785	1	0	2	67.162	93.284	38.3	33.48	5.22
1063758	1120860	57102	Streptococcus_pyogenes_MGAS2096	NC_008023	1886932	1	0	1	44.411	100	38.7	43.61	100
586309	603069	16760	Streptococcus_pyogenes_MGAS2096	NC_008023	1886932	1	0	2	85.6	98.182	38.7	37.16	19.09
1255835	1270542	14707	Streptococcus_pyogenes_MGAS315	NC_004070	1927672	1	0	3	58.87	95.349	38.6	36.56	13.95
1317409	1332003	14594	Streptococcus_pyogenes_MGAS315	NC_004070	1927672	1	0	1	71.592	96.923	38.6	40.23	82.31
983927	1016196	32269	Streptococcus_pyogenes_MGAS5005	NC_007297	1864820	1	0	4	72.591	100	38.5	38.69	51.79
437234	458919	21685	Streptococcus_pyogenes_MGAS5005	NC_007297	1864820	1	0	2	74.175	100	38.5	32.04	1.19
542134	561036	18902	Streptococcus_pyogenes_MGAS5005	NC_007297	1864820	1	0	3	72.356	97.938	38.5	37.44	20.62
1410055	1421842	11787	Streptococcus_pyogenes_MGAS5005	NC_007297	1864820	1	0	1	54.209	88.387	38.5	40.95	89.03
544486	561946	17460	Streptococcus_pyogenes_MGAS6180	NC_007296	1924682	1	0	1	71.93	98.148	38.4	36.99	20.37
1703057	1717890	14833	Streptococcus_pyogenes_MGAS6180	NC_007296	1924682	1	0	4	80.054	99.213	38.4	39.6	77.17
1253672	1267855	14183	Streptococcus_pyogenes_MGAS6180	NC_007296	1924682	1	0	5	57.402	91.729	38.4	36.47	14.29
1304341	1315962	11621	Streptococcus_pyogenes_MGAS6180	NC_007296	1924682	1	0	3	60.7	90.184	38.4	36.47	14.72
1081126	1091670	10544	Streptococcus_pyogenes_MGAS6180	NC_007296	1924682	1	0	2	87.314	98.324	38.4	30.4	0.56
483798	505285	21487	Streptococcus_pyogenes_MGAS8232	NC_003485	1922089	1	0	4	73.974	100	38.5	32.01	1.14
1475951	1489446	13495	Streptococcus_pyogenes_MGAS8232	NC_003485	1922089	1	0	5	63.009	97.143	38.5	36.72	14.29
311382	323333	11951	Streptococcus_pyogenes_MGAS8232	NC_003485	1922089	1	0	1	51.39	83.544	38.5	38.3	44.3
225223	236992	11769	Streptococcus_pyogenes_MGAS8232	NC_003485	1922089	1	0	3	53.426	88.199	38.5	39.98	73.91
581994	601669	19675	Streptococcus_pyogenes_MGAS9429	NC_008021	1862703	1	0	1	73.415	100	38.5	37.37	22.58
16720	30346	13626	Streptococcus_pyogenes_MGAS9429	NC_008021	1862703	1	0	6	117.143	100	38.5	48.36	100
450088	471677	21589	Streptococcus_pyogenes_NZ131	NC_011375	1841725	1	0	2	73.172	100	38.6	32.05	1.19
357508	374228	16720	Streptococcus_pyogenes_NZ131	NC_011375	1841725	1	0	3	52.045	91.667	38.6	36.91	15.74
554947	571139	16192	Streptococcus_pyogenes_NZ131	NC_011375	1841725	1	0	1	63.381	96.429	38.6	37.18	20.54
1475767	1497964	22197	Streptococcus_pyogenes_SSI-1	NC_004606	1921337	1	0	1	25.716	58.824	38.6	38.67	44.71
1146215	1164716	18501	Streptococcus_pyogenes_SSI-1	NC_004606	1921337	1	0	5	25.781	48.039	38.6	36.63	16.67
1122488	1139961	17473	Streptococcus_pyogenes_SSI-1	NC_004606	1921337	1	0	6	38.974	79.63	38.6	37.33	20.37
1403004	1420261	17257	Streptococcus_pyogenes_SSI-1	NC_004606	1921337	1	0	3	31.295	58.716	38.6	39.92	79.82
353171	368968	15797	Streptococcus_pyogenes_SSI-1	NC_004606	1921337	1	0	10	13.51	7.563	38.6	37.59	26.05
1420313	1433990	13677	Streptococcus_pyogenes_SSI-1	NC_004606	1921337	1	0	2	9.563	1.449	38.6	38.41	43.48
585846	598024	12178	Streptococcus_pyogenes_SSI-1	NC_004606	1921337	1	0	9	35.298	62.581	38.6	41.44	94.19
630222	641050	10828	Streptococcus_pyogenes_SSI-1	NC_004606	1921337	1	0	12	64.016	92.529	38.6	37	18.97
845852	856488	10636	Streptococcus_pyogenes_SSI-1	NC_004606	1921337	1	0	8	37.674	63.483	38.6	39.78	73.03
856889	867505	10616	Streptococcus_pyogenes_SSI-1	NC_004606	1921337	1	0	7	20.842	10.674	38.6	36.82	16.29
1681131	1699997	18866	Sulfolobus_islandicus_L_S_2_15	NC_012589	2775362	1	0	6	88.008	100	35.1	37.82	97.93
1857529	1871892	14363	Sulfolobus_islandicus_L_S_2_15	NC_012589	2775362	1	0	2	61.378	94.737	35.1	37	90
1434707	1448207	13500	Sulfolobus_islandicus_L_S_2_15	NC_012589	2775362	1	0	4	95.162	99.505	35.1	39.53	99.5
1354340	1367597	13257	Sulfolobus_islandicus_L_S_2_15	NC_012589	2775362	1	0	3	133.947	100	35.1	36.8	86.89
970089	982686	12597	Sulfolobus_islandicus_L_S_2_15	NC_012589	2775362	1	0	10	51.137	85.714	35.1	33.53	13.82
737754	749060	11306	Sulfolobus_islandicus_L_S_2_15	NC_012589	2775362	1	0	5	69.997	96.266	35.1	38.43	98.76
556537	567160	10623	Sulfolobus_islandicus_L_S_2_15	NC_012589	2775362	1	0	7	86.791	98.054	35.1	38.34	98.44
509946	520308	10362	Sulfolobus_islandicus_L_S_2_15	NC_012589	2775362	1	0	8	73.601	96.212	35.1	38.37	98.11
881604	897990	16386	Sulfolobus_islandicus_M_14_25	NC_012588	2646102	1	0	7	57.341	96.855	35.1	37.71	93.71
1676468	1692734	16266	Sulfolobus_islandicus_M_14_25	NC_012588	2646102	1	0	5	98.397	100	35.1	38.27	97.5
438986	455226	16240	Sulfolobus_islandicus_M_14_25	NC_012588	2646102	1	0	8	94.4	100	35.1	35.78	70.62
2329647	2345571	15924	Sulfolobus_islandicus_M_14_25	NC_012588	2646102	1	0	2	48.89	90.798	35.1	39.16	98.77
919349	930021	10672	Sulfolobus_islandicus_M_14_25	NC_012588	2646102	1	0	4	58.561	91.803	35.1	35.33	56.15
343198	366500	23302	Sulfolobus_islandicus_M_16_27	NC_012632	2730865	1	0	6	68.644	100	35	34.63	33.91
498006	519464	21458	Sulfolobus_islandicus_M_16_27	NC_012632	2730865	1	0	7	50.05	97.6	35	36.71	89.6
970344	982366	12022	Sulfolobus_islandicus_M_16_27	NC_012632	2730865	1	0	4	46.657	83.408	35	37.74	95.96
284579	295631	11052	Sulfolobus_islandicus_M_16_27	NC_012632	2730865	1	0	5	28.146	30.453	35	36.41	84.77
1433066	1443838	10772	Sulfolobus_islandicus_M_16_27	NC_012632	2730865	1	0	3	31.126	39.759	35	35.03	48.59
845181	870671	25490	Sulfolobus_islandicus_M_16_4	NC_012726	2623600	1	0	8	125.462	100	35	31.96	3.96
695904	714689	18785	Sulfolobus_islandicus_M_16_4	NC_012726	2623600	1	0	7	82.33	97.81	35	34.31	21.9
119551	135010	15459	Sulfolobus_islandicus_M_16_4	NC_012726	2623600	1	0	5	108.544	99.401	35	40.53	99.4
1265601	1278022	12421	Sulfolobus_islandicus_M_16_4	NC_012726	2623600	1	0	3	118.703	100	35	36.15	77.88
1197779	1210272	12493	Sulfolobus_islandicus_Y_G_57_14	NC_012622	2740659	1	0	11	101.059	100	35.4	38.89	98.15
1803104	1813906	10802	Sulfolobus_islandicus_Y_G_57_14	NC_012622	2740659	1	0	8	61.866	93.2	35.4	38.31	95.2
654961	665567	10606	Sulfolobus_islandicus_Y_G_57_14	NC_012622	2740659	1	0	3	50.831	83.465	35.4	40.2	99.61
472175	482623	10448	Sulfolobus_islandicus_Y_G_57_14	NC_012622	2740659	1	0	5	58.277	91.473	35.4	37.41	89.15
2185203	2202563	17360	Sulfolobus_islandicus_Y_N_15_51	NC_012623	2852339	1	0	1	69.803	99.379	35.3	37.76	96.27
212147	227065	14918	Sulfolobus_islandicus_Y_N_15_51	NC_012623	2852339	1	0	7	33.109	53.191	35.3	36.97	85.64
1908670	1922809	14139	Sulfolobus_islandicus_Y_N_15_51	NC_012623	2852339	1	0	2	53.744	91.919	35.3	35.38	48.48
798758	812661	13903	Sulfolobus_islandicus_Y_N_15_51	NC_012623	2852339	1	0	5	63.814	97.03	35.3	37.08	88.61
972490	984872	12382	Sulfolobus_islandicus_Y_N_15_51	NC_012623	2852339	1	0	14	62.099	95.595	35.3	37.23	91.19
1967715	1979866	12151	Sulfolobus_islandicus_Y_N_15_51	NC_012623	2852339	1	0	8	49.25	85.281	35.3	36.13	69.7
505878	517902	12024	Sulfolobus_islandicus_Y_N_15_51	NC_012623	2852339	1	0	13	80.91	99.571	35.3	35.43	49.36
1298209	1310227	12018	Sulfolobus_islandicus_Y_N_15_51	NC_012623	2852339	1	0	3	179.757	100	35.3	38.26	96.14
1770111	1780706	10595	Sulfolobus_islandicus_Y_N_15_51	NC_012623	2852339	1	0	16	73.781	96.981	35.3	31.4	2.26
422916	432937	10021	Sulfolobus_islandicus_Y_N_15_51	NC_012623	2852339	1	0	12	62.487	93.214	35.3	36.57	78.93
342567	364447	21880	Thermotoga_neapolitana_DSM_4359	NC_011978	1911485	1	0	3	78.335	100	46.9	45.05	9.3
705121	716534	11413	Thermotoga_neapolitana_DSM_4359	NC_011978	1911485	1	0	4	54.359	90.909	46.9	39.63	1.21
229318	240708	11390	Thermotoga_neapolitana_DSM_4359	NC_011978	1911485	1	0	2	147.291	100	46.9	42.58	4.85
774320	784991	10671	Thermotoga_neapolitana_DSM_4359	NC_011978	1911485	1	0	5	61.22	93.75	46.9	45.42	17.05
1107417	1118618	11201	Thermotoga_petrophila_RKU-1	NC_009486	1849562	1	0	3	70.34	95.679	46.1	38.22	1.23
599455	635554	36099	Wolbachia_endosymbiont_of_Drosophila_melanogaster	NC_002978	1285894	1	0	1	60.989	100	35.2	33.89	2.86
488400	514650	26250	Wolbachia_endosymbiont_of_Drosophila_melanogaster	NC_002978	1285894	1	0	2	67.866	100	35.2	34.95	35.42
262919	283525	20606	Wolbachia_endosymbiont_of_Drosophila_melanogaster	NC_002978	1285894	1	0	3	43.663	96.721	35.2	34.98	39.34
237751	253018	15267	Wolbachia_endosymbiont_of_Drosophila_melanogaster	NC_002978	1285894	1	0	5	62.985	98.795	35.2	36.37	85.54
1071668	1094872	23204	Wolbachia_wRi	NC_012416	1466529	1	0	3	68.44	100	35.2	34.87	33.87
565209	588413	23204	Wolbachia_wRi	NC_012416	1466529	1	0	6	68.44	100	35.2	34.87	33.87
737640	760645	23005	Wolbachia_wRi	NC_012416	1466529	1	0	1	61.303	100	35.2	33.81	3.23
715135	734528	19393	Wolbachia_wRi	NC_012416	1466529	1	0	7	40.879	90.541	35.2	34.68	31.08
1337332	1349768	12436	Wolbachia_wRi	NC_012416	1466529	1	0	4	34.396	75	35.2	35.97	77.59
825193	836315	11122	Wolbachia_wRi	NC_012416	1466529	1	0	2	29.826	50.388	35.2	34.65	31.01
2899536	2960414	60878	Xanthomonas_campestris_8004	NC_007086	5222261	1	0	27	108.834	100	65	55.68	1.19
3122997	3180600	57603	Xanthomonas_campestris_8004	NC_007086	5222261	1	0	24	108.409	100	65	58.7	1.12
2479332	2511494	32162	Xanthomonas_campestris_8004	NC_007086	5222261	1	0	29	102.613	99.375	65	58.32	2.5
1228958	1260343	31385	Xanthomonas_campestris_8004	NC_007086	5222261	1	0	25	84.189	98.78	65	56.3	0.61
4469789	4499289	29500	Xanthomonas_campestris_8004	NC_007086	5222261	1	0	21	34.279	70.115	65	65.61	56.32
4297390	4321587	24197	Xanthomonas_campestris_8004	NC_007086	5222261	1	0	22	75.081	95.755	65	58.89	2.36
3340637	3358515	17878	Xanthomonas_campestris_8004	NC_007086	5222261	1	0	23	97.364	97.561	65	57.3	2.09
3612915	3630706	17791	Xanthomonas_campestris_8004	NC_007086	5222261	1	0	31	35.763	58.478	65	60.36	6.57
5063354	5079329	15975	Xanthomonas_campestris_8004	NC_007086	5222261	1	0	20	80.3	94.72	65	58.36	4.35
2425925	2440976	15051	Xanthomonas_campestris_8004	NC_007086	5222261	1	0	13	83.226	95.614	65	57.83	3.51
1034384	1049098	14714	Xanthomonas_campestris_8004	NC_007086	5222261	1	0	26	43.337	71.347	65	58.53	4.01
466012	480288	14276	Xanthomonas_campestris_8004	NC_007086	5222261	1	0	28	50.176	80.556	65	60.14	6.39
399351	413600	14249	Xanthomonas_campestris_8004	NC_007086	5222261	1	0	4	102.49	98.061	65	57.16	2.22
2543760	2554480	10720	Xanthomonas_campestris_8004	NC_007086	5222261	1	0	30	52.644	76.875	65	63.96	22.5
1861665	1917137	55472	Xanthomonas_campestris_ATCC_33913	NC_003902	5148705	1	0	27	111.426	100	65.1	58.65	1.1
2464071	2496639	32568	Xanthomonas_campestris_ATCC_33913	NC_003902	5148705	1	0	31	98.464	100	65.1	58.34	0.65
4412228	4441706	29478	Xanthomonas_campestris_ATCC_33913	NC_003902	5148705	1	0	22	33.893	70.349	65.1	65.62	51.74
3700520	3728350	27830	Xanthomonas_campestris_ATCC_33913	NC_003902	5148705	1	0	32	97.085	98.901	65.1	55.47	0.55
2940384	2966236	25852	Xanthomonas_campestris_ATCC_33913	NC_003902	5148705	1	0	25	78.659	98.469	65.1	56.35	0.51
1685340	1710667	25327	Xanthomonas_campestris_ATCC_33913	NC_003902	5148705	1	0	26	88.219	99	65.1	58.47	1.5
720431	741250	20819	Xanthomonas_campestris_ATCC_33913	NC_003902	5148705	1	0	28	69.839	96.708	65.1	57.84	2.47
1412639	1430862	18223	Xanthomonas_campestris_ATCC_33913	NC_003902	5148705	1	0	30	35.663	60.791	65.1	60.56	5.04
1221554	1236206	14652	Xanthomonas_campestris_ATCC_33913	NC_003902	5148705	1	0	7	74.752	95.087	65.1	58.95	2.89
398766	413006	14240	Xanthomonas_campestris_ATCC_33913	NC_003902	5148705	1	0	4	104.047	98.596	65.1	57.17	1.12
465420	477754	12334	Xanthomonas_campestris_ATCC_33913	NC_003902	5148705	1	0	5	55.951	85.158	65.1	59.78	4.87
3434689	3446734	12045	Xanthomonas_campestris_ATCC_33913	NC_003902	5148705	1	0	14	82.408	95.962	65.1	58.33	3.09
3910543	3921725	11182	Xanthomonas_campestris_ATCC_33913	NC_003902	5148705	1	0	17	76.859	94.702	65.1	55.7	0.44
3687906	3698633	10727	Xanthomonas_campestris_ATCC_33913	NC_003902	5148705	1	0	24	81.261	95.772	65.1	57.03	1.69
2425070	2435727	10657	Xanthomonas_campestris_ATCC_33913	NC_003902	5148705	1	0	29	50.366	76.471	65.1	63.95	21.22
1194541	1234272	39731	Xanthomonas_campestris_B100	NC_010688	5151560	1	0	21	132.704	100	65	58.71	1.57
3530818	3567414	36596	Xanthomonas_campestris_B100	NC_010688	5151560	1	0	11	126.517	100	65	59.17	2.17
3232164	3253128	20964	Xanthomonas_campestris_B100	NC_010688	5151560	1	0	12	100.316	98.347	65	54.02	0.41
3034624	3054885	20261	Xanthomonas_campestris_B100	NC_010688	5151560	1	0	14	97.137	98.4	65	59.89	4
3056945	3073442	16497	Xanthomonas_campestris_B100	NC_010688	5151560	1	0	15	135.7	99.674	65	56.72	1.3
2532932	2548425	15493	Xanthomonas_campestris_B100	NC_010688	5151560	1	0	19	73.267	92.661	65	60.61	6.73
2786301	2800637	14336	Xanthomonas_campestris_B100	NC_010688	5151560	1	0	16	108.577	98.305	65	55.22	0.28
2822513	2835466	12953	Xanthomonas_campestris_B100	NC_010688	5151560	1	0	13	78.973	94.133	65	61.36	8.93
154122	166751	12629	Xanthomonas_campestris_B100	NC_010688	5151560	1	0	23	95.48	96.269	65	56.87	1.74
676297	687731	11434	Xanthomonas_campestris_B100	NC_010688	5151560	1	0	20	81.434	94.369	65	59.48	4.5
389844	401064	11220	Xanthomonas_campestris_B100	NC_010688	5151560	1	0	1	102.539	96.903	65	56.47	1.33
2623583	2694677	71094	Xanthomonas_campestris_vesicatoria_85-10	NC_007508	5252445	1	0	31	69.134	100	64.7	62.71	2.78
232940	279207	46267	Xanthomonas_campestris_vesicatoria_85-10	NC_007508	5252445	1	0	33	64.938	96.396	64.7	60.84	1.8
3860854	3901022	40168	Xanthomonas_campestris_vesicatoria_85-10	NC_007508	5252445	1	0	30	81.696	100	64.7	58.57	0.78
2480497	2501596	21099	Xanthomonas_campestris_vesicatoria_85-10	NC_007508	5252445	1	0	32	93.742	100	64.7	61.63	7.76
3189439	3209859	20420	Xanthomonas_campestris_vesicatoria_85-10	NC_007508	5252445	1	0	15	74.216	97.233	64.7	57.82	0.79
2075351	2093486	18135	Xanthomonas_campestris_vesicatoria_85-10	NC_007508	5252445	1	0	25	83.464	98.246	64.7	58.15	1.05
3069821	3087913	18092	Xanthomonas_campestris_vesicatoria_85-10	NC_007508	5252445	1	0	16	81.767	97.902	64.7	57.98	1.05
1243600	1260628	17028	Xanthomonas_campestris_vesicatoria_85-10	NC_007508	5252445	1	0	27	110.982	100	64.7	61.39	7.24
4290255	4306516	16261	Xanthomonas_campestris_vesicatoria_85-10	NC_007508	5252445	1	0	9	75.213	96.541	64.7	58.58	1.26
1451855	1465329	13474	Xanthomonas_campestris_vesicatoria_85-10	NC_007508	5252445	1	0	23	93.072	98.438	64.7	59.11	3.39
2465941	2477628	11687	Xanthomonas_campestris_vesicatoria_85-10	NC_007508	5252445	1	0	34	42.36	63.205	64.7	62.81	14.9
70082	81703	11621	Xanthomonas_campestris_vesicatoria_85-10	NC_007508	5252445	1	0	29	86.038	97.303	64.7	55.09	0.22
1224800	1235335	10535	Xanthomonas_campestris_vesicatoria_85-10	NC_007508	5252445	1	0	26	94.434	97.76	64.7	55.7	0.2
2235848	2246268	10420	Xanthomonas_campestris_vesicatoria_85-10	NC_007508	5252445	1	0	22	73.839	91.532	64.7	60.2	5.44
3036632	3046967	10335	Xanthomonas_campestris_vesicatoria_85-10	NC_007508	5252445	1	0	17	79.835	94.012	64.7	61.02	7.98
2565778	2614996	49218	Xanthomonas_citri	NC_003919	5249491	1	0	25	59.533	96.19	64.8	65.8	80
3832962	3877600	44638	Xanthomonas_citri	NC_003919	5249491	1	0	12	114.717	100	64.8	58.85	0.87
3068752	3104338	35586	Xanthomonas_citri	NC_003919	5249491	1	0	16	75.213	96.552	64.8	58.46	1.38
1721945	1753307	31362	Xanthomonas_citri	NC_003919	5249491	1	0	20	112.102	100	64.8	54.07	0.61
4622218	4653164	30946	Xanthomonas_citri	NC_003919	5249491	1	0	26	116.267	100	64.8	57.64	0.6
1208135	1234898	26763	Xanthomonas_citri	NC_003919	5249491	1	0	27	95.949	98.964	64.8	60.01	2.07
2827077	2847010	19933	Xanthomonas_citri	NC_003919	5249491	1	0	17	108.296	99.614	64.8	57.97	1.54
3396139	3411974	15835	Xanthomonas_citri	NC_003919	5249491	1	0	13	81.609	96.012	64.8	60.6	4.29
2443784	2458843	15059	Xanthomonas_citri	NC_003919	5249491	1	0	22	50.257	82.799	64.8	61.61	6.41
2651703	2663487	11784	Xanthomonas_citri	NC_003919	5249491	1	0	5	68.904	92.711	64.8	68.75	99.54
2547725	2559224	11499	Xanthomonas_citri	NC_003919	5249491	1	0	24	60.648	86.667	64.8	63.84	22.44
3118232	3128919	10687	Xanthomonas_citri	NC_003919	5249491	1	0	14	75.356	93.802	64.8	56.51	0.83
1251959	1262202	10243	Xanthomonas_citri	NC_003919	5249491	1	0	19	101.271	96.832	64.8	63.05	15.05
3708044	3790336	82292	Xanthomonas_oryzae_KACC10331	NC_006834	5012031	1	0	23	45.639	100	63.7	64.58	86.67
3827389	3868323	40934	Xanthomonas_oryzae_KACC10331	NC_006834	5012031	1	0	6	93.542	100	63.7	61.29	4.17
3216036	3252751	36715	Xanthomonas_oryzae_KACC10331	NC_006834	5012031	1	0	9	56.291	97.015	63.7	64.58	79.1
2385734	2416222	30488	Xanthomonas_oryzae_KACC10331	NC_006834	5012031	1	0	11	68.181	99.383	63.7	61.1	3.09
3001944	3028057	26113	Xanthomonas_oryzae_KACC10331	NC_006834	5012031	1	0	24	46.186	92.063	63.7	62.98	25.4
2218071	2242322	24251	Xanthomonas_oryzae_KACC10331	NC_006834	5012031	1	0	13	77.217	100	63.7	64.44	67.98
1682946	1703670	20724	Xanthomonas_oryzae_KACC10331	NC_006834	5012031	1	0	28	47.583	89.076	63.7	62.49	18.91
2522144	2540820	18676	Xanthomonas_oryzae_KACC10331	NC_006834	5012031	1	0	10	66.166	96.591	63.7	64.23	61.36
621397	639855	18458	Xanthomonas_oryzae_KACC10331	NC_006834	5012031	1	0	20	76.615	99.251	63.7	60.13	2.25
788727	806716	17989	Xanthomonas_oryzae_KACC10331	NC_006834	5012031	1	0	18	64.566	96.715	63.7	56.8	0.73
2784431	2801714	17283	Xanthomonas_oryzae_KACC10331	NC_006834	5012031	1	0	26	53.298	92.281	63.7	58.72	1.05
49350	66502	17152	Xanthomonas_oryzae_KACC10331	NC_006834	5012031	1	0	21	41.442	82.292	63.7	62.12	14.58
1742700	1757309	14609	Xanthomonas_oryzae_KACC10331	NC_006834	5012031	1	0	27	37.991	70.414	63.7	63.57	37.87
1420597	1434140	13543	Xanthomonas_oryzae_KACC10331	NC_006834	5012031	1	0	31	73.389	97.253	63.7	52.64	0.27
140510	153956	13446	Xanthomonas_oryzae_KACC10331	NC_006834	5012031	1	0	30	24.035	24.251	63.7	58.12	1.09
888318	901572	13254	Xanthomonas_oryzae_KACC10331	NC_006834	5012031	1	0	17	70.082	96.774	63.7	63.16	30.38
1604285	1617130	12845	Xanthomonas_oryzae_KACC10331	NC_006834	5012031	1	0	12	73.316	97.396	63.7	57.41	0.78
3421951	3434049	12098	Xanthomonas_oryzae_KACC10331	NC_006834	5012031	1	0	8	60.334	93.137	63.7	59.09	1.96
119412	131393	11981	Xanthomonas_oryzae_KACC10331	NC_006834	5012031	1	0	29	40.244	68.447	63.7	60.41	4.85
4895562	4907288	11726	Xanthomonas_oryzae_KACC10331	NC_006834	5012031	1	0	2	55.907	89.311	63.7	64.94	77.43
3286612	3297271	10659	Xanthomonas_oryzae_KACC10331	NC_006834	5012031	1	0	25	45.448	76.89	63.7	60.67	6.26
1046884	1057405	10521	Xanthomonas_oryzae_KACC10331	NC_006834	5012031	1	0	16	81.686	97.441	63.7	61.46	10.02
1260737	1271213	10476	Xanthomonas_oryzae_KACC10331	NC_006834	5012031	1	0	15	92.228	98.089	63.7	64.6	69.43
4526777	4537184	10407	Xanthomonas_oryzae_KACC10331	NC_006834	5012031	1	0	4	56.416	88.186	63.7	63.81	47.89
4368264	4378290	10026	Xanthomonas_oryzae_KACC10331	NC_006834	5012031	1	0	5	64.463	93.902	63.7	64.8	72.36
3707105	3789730	82625	Xanthomonas_oryzae_MAFF_311018	NC_007705	5010792	1	0	37	48.216	100	63.7	64.43	81.36
3209766	3251712	41946	Xanthomonas_oryzae_MAFF_311018	NC_007705	5010792	1	0	15	68.934	100	63.7	64.86	86.32
3826193	3867631	41438	Xanthomonas_oryzae_MAFF_311018	NC_007705	5010792	1	0	10	93.392	100	63.7	61.25	5.04
2976042	3007525	31483	Xanthomonas_oryzae_MAFF_311018	NC_007705	5010792	1	0	35	63.541	98.718	63.7	61.49	3.85
2374302	2402498	28196	Xanthomonas_oryzae_MAFF_311018	NC_007705	5010792	1	0	19	60.739	98.286	63.7	61.63	7.43
2197053	2221221	24168	Xanthomonas_oryzae_MAFF_311018	NC_007705	5010792	1	0	20	76.175	99.02	63.7	64.48	68.14
1226832	1249137	22305	Xanthomonas_oryzae_MAFF_311018	NC_007705	5010792	1	0	22	101.774	99.095	63.7	65.15	88.24
3179193	3201218	22025	Xanthomonas_oryzae_MAFF_311018	NC_007705	5010792	1	0	17	68.641	97.321	63.7	64.38	66.96
1461046	1479068	18022	Xanthomonas_oryzae_MAFF_311018	NC_007705	5010792	1	0	21	57.237	94.161	63.7	61.25	5.11
4764376	4782335	17959	Xanthomonas_oryzae_MAFF_311018	NC_007705	5010792	1	0	6	39.405	77.455	63.7	65.26	90.55
3428089	3445188	17099	Xanthomonas_oryzae_MAFF_311018	NC_007705	5010792	1	0	12	55.594	93.403	63.7	59.38	1.74
2501990	2518936	16946	Xanthomonas_oryzae_MAFF_311018	NC_007705	5010792	1	0	18	69.531	97.251	63.7	64.75	77.32
2763892	2779357	15465	Xanthomonas_oryzae_MAFF_311018	NC_007705	5010792	1	0	34	57.609	91.85	63.7	58.53	1.57
4515725	4531082	15357	Xanthomonas_oryzae_MAFF_311018	NC_007705	5010792	1	0	7	47.189	85.981	63.7	62.34	15.89
3347000	3362321	15321	Xanthomonas_oryzae_MAFF_311018	NC_007705	5010792	1	0	13	54.347	90.373	63.7	63.16	30.12
1725001	1739610	14609	Xanthomonas_oryzae_MAFF_311018	NC_007705	5010792	1	0	33	39.609	76.923	63.7	63.55	39.64
4220940	4235092	14152	Xanthomonas_oryzae_MAFF_311018	NC_007705	5010792	1	0	8	68.033	97.135	63.7	61.1	6.02
1665966	1680054	14088	Xanthomonas_oryzae_MAFF_311018	NC_007705	5010792	1	0	32	42.257	79.714	63.7	63.03	28
1394675	1408528	13853	Xanthomonas_oryzae_MAFF_311018	NC_007705	5010792	1	0	30	74.76	97.472	63.7	52.82	0.28
762025	775812	13787	Xanthomonas_oryzae_MAFF_311018	NC_007705	5010792	1	0	25	64.539	94.972	63.7	54.85	0.28
110556	123854	13298	Xanthomonas_oryzae_MAFF_311018	NC_007705	5010792	1	0	29	44.521	80.323	63.7	61.85	11.05
858446	871168	12722	Xanthomonas_oryzae_MAFF_311018	NC_007705	5010792	1	0	24	60.53	93.299	63.7	62.65	23.71
479528	491997	12469	Xanthomonas_oryzae_MAFF_311018	NC_007705	5010792	1	0	28	30.612	43.434	63.7	63.83	49.24
3007942	3019184	11242	Xanthomonas_oryzae_MAFF_311018	NC_007705	5010792	1	0	16	61.615	90.888	63.7	60.35	4.1
1013505	1024714	11209	Xanthomonas_oryzae_MAFF_311018	NC_007705	5010792	1	0	23	76.962	97.045	63.7	61.56	10
46924	57549	10625	Xanthomonas_oryzae_MAFF_311018	NC_007705	5010792	1	0	31	45.383	75	63.7	60.19	3.66
572944	583180	10236	Xanthomonas_oryzae_MAFF_311018	NC_007705	5010792	1	0	27	50.851	82.78	63.7	66.26	95.64
1232409	1272762	40353	Xanthomonas_oryzae_PXO99A	NC_010717	5314934	1	0	26	94.338	100	63.6	61.11	2.33
2657338	2694164	36826	Xanthomonas_oryzae_PXO99A	NC_010717	5314934	1	0	22	66.786	100	63.6	60.9	4.23
2869425	2906251	36826	Xanthomonas_oryzae_PXO99A	NC_010717	5314934	1	0	23	66.786	100	63.6	60.9	4.23
1845967	1880264	34297	Xanthomonas_oryzae_PXO99A	NC_010717	5314934	1	0	8	60.567	100	63.6	63.74	50.66
4096871	4129362	32491	Xanthomonas_oryzae_PXO99A	NC_010717	5314934	1	0	13	90.49	100	63.6	65.1	91.93
2375676	2395340	19664	Xanthomonas_oryzae_PXO99A	NC_010717	5314934	1	0	21	57.256	93.233	63.6	63.66	46.24
2349018	2367132	18114	Xanthomonas_oryzae_PXO99A	NC_010717	5314934	1	0	20	79.2	98.616	63.6	62.78	23.18
3524066	3539207	15141	Xanthomonas_oryzae_PXO99A	NC_010717	5314934	1	0	11	65.363	95.087	63.6	58.28	0.87
4627124	4642261	15137	Xanthomonas_oryzae_PXO99A	NC_010717	5314934	1	0	16	62.922	94.798	63.6	55.26	0.29
48000	61654	13654	Xanthomonas_oryzae_PXO99A	NC_010717	5314934	1	0	27	39.847	67.102	63.6	62.56	21.67
4793705	4807125	13420	Xanthomonas_oryzae_PXO99A	NC_010717	5314934	1	0	17	92.536	99.231	63.6	55.09	0.51
2204918	2217867	12949	Xanthomonas_oryzae_PXO99A	NC_010717	5314934	1	0	19	67.311	94.802	63.6	62.21	17.82
4934527	4947262	12735	Xanthomonas_oryzae_PXO99A	NC_010717	5314934	1	0	18	71.075	94.891	63.6	66.14	95.38
1642702	1654964	12262	Xanthomonas_oryzae_PXO99A	NC_010717	5314934	1	0	7	99.105	99.297	63.6	65.26	84.78
4323030	4333693	10663	Xanthomonas_oryzae_PXO99A	NC_010717	5314934	1	0	14	79.169	96.741	63.6	61.33	9.16
4530256	4540694	10438	Xanthomonas_oryzae_PXO99A	NC_010717	5314934	1	0	15	64.533	92.415	63.6	63.77	44.71
1638648	1705778	67130	Xylella_fastidiosa	NC_002488	2717582	1	0	20	92.781	100	52.7	65.73	100
849013	874897	25884	Xylella_fastidiosa	NC_002488	2717582	1	0	4	77.25	99.029	52.7	60.68	97.09
499492	525194	25702	Xylella_fastidiosa	NC_002488	2717582	1	0	19	44.061	85.577	52.7	62.12	98.08
600877	616466	15589	Xylella_fastidiosa	NC_002488	2717582	1	0	17	53.432	88.304	52.7	55.18	79.53
1525117	1540497	15380	Xylella_fastidiosa	NC_002488	2717582	1	0	7	46.468	76.437	52.7	59.07	95.4
2365925	2380315	14390	Xylella_fastidiosa	NC_002488	2717582	1	0	13	43.725	69.892	52.7	58.52	94.09
1945929	1958721	12792	Xylella_fastidiosa	NC_002488	2717582	1	0	18	54.114	83.732	52.7	51.01	31.58
955057	967841	12784	Xylella_fastidiosa	NC_002488	2717582	1	0	5	69.377	91.866	52.7	56.35	84.69
2076130	2087526	11396	Xylella_fastidiosa	NC_002488	2717582	1	0	10	128.466	100	52.7	63.44	97.87
2661512	2672468	10956	Xylella_fastidiosa	NC_002488	2717582	1	0	16	136.105	100	52.7	64.64	98.36
1609483	1619860	10377	Xylella_fastidiosa	NC_002488	2717582	1	0	8	49.157	73.643	52.7	60.62	95.74
2007754	2017934	10180	Xylella_fastidiosa	NC_002488	2717582	1	0	9	41.758	54.373	52.7	61.77	96.58
969530	991095	21565	Xylella_fastidiosa_M12	NC_010513	2510489	1	0	20	108.965	100	51.9	53.95	73.68
1445288	1459487	14199	Xylella_fastidiosa_M12	NC_010513	2510489	1	0	12	99.699	99.425	51.9	60.92	98.85
1738747	1752864	14117	Xylella_fastidiosa_M12	NC_010513	2510489	1	0	19	81.579	98.857	51.9	56.27	91.43
363687	376604	12917	Xylella_fastidiosa_M12	NC_010513	2510489	1	0	2	72.032	95.288	51.9	56.01	89.01
2024332	2037042	12710	Xylella_fastidiosa_M12	NC_010513	2510489	1	0	15	60.283	89.691	51.9	56.45	90.21
2399814	2410657	10843	Xylella_fastidiosa_M12	NC_010513	2510489	1	0	17	65.078	91.667	51.9	57.77	95.18
1358203	1368440	10237	Xylella_fastidiosa_M12	NC_010513	2510489	1	0	11	57.06	87.552	51.9	60.68	98.76
2158521	2195045	36524	Yersinia_pestis_Angola	NC_010159	4568601	1	0	16	64.583	100	47.6	56.21	100
1288520	1313314	24794	Yersinia_pestis_Angola	NC_010159	4568601	1	0	26	55.051	98.895	47.6	39.03	0.55
600025	621509	21484	Yersinia_pestis_Angola	NC_010159	4568601	1	0	21	83.817	100	47.6	48.05	64.11
2931170	2950204	19034	Yersinia_pestis_Angola	NC_010159	4568601	1	0	11	78.959	100	47.6	48.4	66.95
140527	158363	17836	Yersinia_pestis_Angola	NC_010159	4568601	1	0	25	53.003	96.429	47.6	42.35	1.19
4241406	4258558	17152	Yersinia_pestis_Angola	NC_010159	4568601	1	0	7	68.748	99.237	47.6	48.49	67.56
4436844	4452396	15552	Yersinia_pestis_Angola	NC_010159	4568601	1	0	6	37.181	85.467	47.6	44.9	11.76
3116571	3131565	14994	Yersinia_pestis_Angola	NC_010159	4568601	1	0	10	41.673	89	47.6	47.03	36.67
3459146	3472458	13312	Yersinia_pestis_Angola	NC_010159	4568601	1	0	4	89.629	100	47.6	33.23	0.3
626082	639346	13264	Yersinia_pestis_Angola	NC_010159	4568601	1	0	19	77.407	98.82	47.6	49.18	79.35
217949	230907	12958	Yersinia_pestis_Angola	NC_010159	4568601	1	0	24	56.554	96.542	47.6	46.41	25.65
2276973	2288850	11877	Yersinia_pestis_Angola	NC_010159	4568601	1	0	13	54.589	94.195	47.6	47.73	49.6
265687	277314	11627	Yersinia_pestis_Angola	NC_010159	4568601	1	0	22	67.72	97.674	47.6	37.54	0.78
3895112	3906674	11562	Yersinia_pestis_Angola	NC_010159	4568601	1	0	9	76.677	98.715	47.6	47.52	45.24
1420244	1430646	10402	Yersinia_pestis_Angola	NC_010159	4568601	1	0	27	49.017	90.278	47.6	44.85	12.96
519395	552417	33022	Yersinia_pestis_KIM_10	NC_004088	4666481	1	0	21	66.036	99.281	47.6	48.42	68.35
2645673	2675955	30282	Yersinia_pestis_KIM_10	NC_004088	4666481	1	0	14	76.376	100	47.6	58.7	100
4431805	4459636	27831	Yersinia_pestis_KIM_10	NC_004088	4666481	1	0	10	83.321	100	47.6	47.06	33.33
4207042	4223710	16668	Yersinia_pestis_KIM_10	NC_004088	4666481	1	0	12	58.084	97.464	47.6	44.97	9.78
767526	783473	15947	Yersinia_pestis_KIM_10	NC_004088	4666481	1	0	19	75.859	99.653	47.6	48.83	73.61
1206646	1221955	15309	Yersinia_pestis_KIM_10	NC_004088	4666481	1	0	4	80.051	99.333	47.6	34.44	0.33
1922708	1936648	13940	Yersinia_pestis_KIM_10	NC_004088	4666481	1	0	15	43.244	87.879	47.6	47.26	40.3
3513809	3526698	12889	Yersinia_pestis_KIM_10	NC_004088	4666481	1	0	5	100.534	100	47.6	33.28	0.28
832636	843374	10738	Yersinia_pestis_KIM_10	NC_004088	4666481	1	0	17	72.549	97.43	47.6	48.25	59.11
3388332	3398734	10402	Yersinia_pestis_KIM_10	NC_004088	4666481	1	0	22	50.062	90.498	47.6	44.9	11.31
4341714	4373035	31321	Yersinia_pseudotuberculosis_IP_31758	NC_009708	4790782	1	0	14	66.573	100	47.5	48.16	60
807044	838053	31009	Yersinia_pseudotuberculosis_IP_31758	NC_009708	4790782	1	0	20	26.098	78.947	47.5	46.83	27.63
4379756	4406157	26401	Yersinia_pseudotuberculosis_IP_31758	NC_009708	4790782	1	0	13	90.172	100	47.5	47.34	42.7
910972	937110	26138	Yersinia_pseudotuberculosis_IP_31758	NC_009708	4790782	1	0	15	42.486	95.556	47.5	47.32	42.78
2519360	2540421	21061	Yersinia_pseudotuberculosis_IP_31758	NC_009708	4790782	1	0	17	37.003	87.946	47.5	46.53	27.68
848464	866567	18103	Yersinia_pseudotuberculosis_IP_31758	NC_009708	4790782	1	0	18	42.183	92.308	47.5	46.53	30.77
784575	801706	17131	Yersinia_pseudotuberculosis_IP_31758	NC_009708	4790782	1	0	19	69.753	99.273	47.5	51.45	97.45
3417834	3433314	15480	Yersinia_pseudotuberculosis_IP_31758	NC_009708	4790782	1	0	12	80.429	99.672	47.5	34.15	0.33
709128	724475	15347	Yersinia_pseudotuberculosis_IP_31758	NC_009708	4790782	1	0	21	63.494	97.068	47.5	50.05	89.9
1140740	1153619	12879	Yersinia_pseudotuberculosis_IP_31758	NC_009708	4790782	1	0	9	91.997	99.727	47.5	33.31	0.27
3886164	3917255	31091	Yersinia_pseudotuberculosis_IP32953	NC_006155	4812453	1	0	24	25.484	73.684	47.6	46.86	32.24
3686327	3717308	30981	Yersinia_pseudotuberculosis_IP32953	NC_006155	4812453	1	0	13	58.191	98.039	47.6	48.86	79.74
2168874	2194607	25733	Yersinia_pseudotuberculosis_IP32953	NC_006155	4812453	1	0	20	19.549	36.413	47.6	48.59	70.11
4382166	4407854	25688	Yersinia_pseudotuberculosis_IP32953	NC_006155	4812453	1	0	12	92.636	100	47.6	47.36	46.74
4615371	4637633	22262	Yersinia_pseudotuberculosis_IP32953	NC_006155	4812453	1	0	15	66.207	98.592	47.6	47.05	38.03
3853588	3875780	22192	Yersinia_pseudotuberculosis_IP32953	NC_006155	4812453	1	0	23	43.161	92.019	47.6	46.26	17.84
3918395	3936988	18593	Yersinia_pseudotuberculosis_IP32953	NC_006155	4812453	1	0	16	46.656	90.98	47.6	49.84	87.84
2148212	2166586	18374	Yersinia_pseudotuberculosis_IP32953	NC_006155	4812453	1	0	19	44.095	92.636	47.6	48.52	71.32
2204649	2222688	18039	Yersinia_pseudotuberculosis_IP32953	NC_006155	4812453	1	0	21	43.374	90.875	47.6	44.92	6.84
3604563	3620202	15639	Yersinia_pseudotuberculosis_IP32953	NC_006155	4812453	1	0	6	85.1	99.01	47.6	33.86	0.33
2130637	2146272	15635	Yersinia_pseudotuberculosis_IP32953	NC_006155	4812453	1	0	18	36.62	82.178	47.6	47.14	39.93
1203109	1218472	15363	Yersinia_pseudotuberculosis_IP32953	NC_006155	4812453	1	0	4	82.362	99.675	47.6	34.31	0.32
4098135	4108776	10641	Yersinia_pseudotuberculosis_IP32953	NC_006155	4812453	1	0	11	39.875	76.854	47.6	50.34	88.09
1912758	1948130	35372	Yersinia_pseudotuberculosis_PB1_	NC_010634	4762700	1	0	18	71.722	100	47.5	56.37	100
4313264	4338917	25653	Yersinia_pseudotuberculosis_PB1_	NC_010634	4762700	1	0	13	93.027	100	47.5	47.4	47.54
4562171	4583153	20982	Yersinia_pseudotuberculosis_PB1_	NC_010634	4762700	1	0	10	64.837	97.309	47.5	47.2	42.15
1337970	1358519	20549	Yersinia_pseudotuberculosis_PB1_	NC_010634	4762700	1	0	19	56.963	96.93	47.5	43.12	3.07
4470404	4488366	17962	Yersinia_pseudotuberculosis_PB1_	NC_010634	4762700	1	0	11	81.663	98.467	47.5	36.94	0.77
1185174	1201015	15841	Yersinia_pseudotuberculosis_PB1_	NC_010634	4762700	1	0	2	108.017	100	47.5	32.02	0.34
3590569	3603518	12949	Yersinia_pseudotuberculosis_PB1_	NC_010634	4762700	1	0	14	49.894	90.055	47.5	46.2	25.14
3518323	3531200	12877	Yersinia_pseudotuberculosis_PB1_	NC_010634	4762700	1	0	5	96.79	99.725	47.5	33.28	0.27
2126740	2139012	12272	Yersinia_pseudotuberculosis_PB1_	NC_010634	4762700	1	0	15	43.317	82.723	47.5	42.52	2.88
2141515	2153437	11922	Yersinia_pseudotuberculosis_PB1_	NC_010634	4762700	1	0	16	43.643	83.206	47.5	41.54	3.31
826660	857724	31064	Yersinia_pseudotuberculosis_YPIII	NC_010465	4756434	1	0	19	24.665	71.333	47.5	46.82	28.67
308641	336222	27581	Yersinia_pseudotuberculosis_YPIII	NC_010465	4756434	1	0	15	85.863	100	47.5	47.09	37.06
862099	885750	23651	Yersinia_pseudotuberculosis_YPIII	NC_010465	4756434	1	0	17	42.195	91.919	47.5	47.15	41.92
803426	825520	22094	Yersinia_pseudotuberculosis_YPIII	NC_010465	4756434	1	0	20	50.075	93.396	47.5	49.86	88.21
3406184	3423871	17687	Yersinia_pseudotuberculosis_YPIII	NC_010465	4756434	1	0	25	30.942	71.698	47.5	48.15	61.13
431177	448449	17272	Yersinia_pseudotuberculosis_YPIII	NC_010465	4756434	1	0	21	30.594	71.956	47.5	52.52	99.26
2545879	2562027	16148	Yersinia_pseudotuberculosis_YPIII	NC_010465	4756434	1	0	26	46.412	90.345	47.5	48.31	64.48
1435898	1451292	15394	Yersinia_pseudotuberculosis_YPIII	NC_010465	4756434	1	0	14	54.613	94.408	47.5	44.9	9.54
3428809	3443828	15019	Yersinia_pseudotuberculosis_YPIII	NC_010465	4756434	1	0	24	66.821	97.115	47.5	42.76	2.88
1129196	1142074	12878	Yersinia_pseudotuberculosis_YPIII	NC_010465	4756434	1	0	4	96.609	99.725	47.5	33.24	0.27
448572	460062	11490	Yersinia_pseudotuberculosis_YPIII	NC_010465	4756434	1	0	22	32.814	62.99	47.5	49.43	79.9
66852	77594	10742	Yersinia_pseudotuberculosis_YPIII	NC_010465	4756434	1	0	16	64.625	96.56	47.5	40.85	1.61
238812	249039	10227	Yersinia_pseudotuberculosis_YPIII	NC_010465	4756434	1	0	23	39.066	73.799	47.5	49.32	75.98
784177	794176	9999	Streptococcus_pneumoniae_Taiwan19F_14	NC_012469	2142322	1	0	not analyzed	92.321	100	39.8	31.26	0.47
2953901	2963898	9997	Escherichia_coli_APEC_O1	NC_008563	5154626	1	0	not analyzed	32.096	52.165	50.5	48.06	16.54
1875296	1885291	9995	Bacillus_cereus_G9842	NC_011772	5464296	1	0	not analyzed	68.297	92.751	35.3	29.58	0.19
2865673	2875666	9993	Escherichia_coli_UTI89	NC_007946	5138109	1	0	not analyzed	99.526	98.814	50.6	51.28	52.96
2811593	2821583	9990	Stenotrophomonas_maltophilia_R551_3	NC_011071	4639312	1	0	not analyzed	73.889	94.967	66.3	64.37	9.19
1000107	1010097	9990	Pectobacterium_carotovorum_PC1	NC_012917	4932384	1	0	not analyzed	34.488	63.169	51.9	51	30.25
4980928	4990914	9986	Klebsiella_pneumoniae_342	NC_011283	5721829	1	0	not analyzed	88.46	98.05	57.3	46.32	1.95
1386868	1396852	9984	Lactobacillus_casei	NC_010999	3123185	1	0	not analyzed	74.851	95.779	46.3	39.31	0.32
1746753	1756733	9980	Thermotoga_petrophila_RKU-1	NC_009486	1849562	1	0	not analyzed	127.095	100	46.1	31.89	0.55
783012	792990	9978	Pseudomonas_aeruginosa	NC_002516	6353896	1	0	not analyzed	117.635	100	66.6	56.35	0.64
667205	677180	9975	Borrelia_turicatae_91E135	NC_008710	930435	1	0	not analyzed	82.635	100	29.1	25.2	1.1
1316241	1326212	9971	Streptococcus_pneumoniae_JJA	NC_012466	2150524	1	0	not analyzed	51.419	87.264	39.7	38.59	23.11
3063495	3073465	9970	Clostridium_botulinum_B1_Okra	NC_010516	4014780	1	0	not analyzed	131.816	100	28.3	33.7	96.72
2118797	2128763	9966	Salmonella_enterica_serovar_Agona_SL483	NC_011149	4867213	1	0	not analyzed	97.636	97.921	52.1	35.55	0.21
4309601	4319566	9965	Shewanella_oneidensis	NC_004347	5040801	1	0	not analyzed	139.334	99.799	46	58.79	99.6
1363844	1373809	9965	Streptococcus_pneumoniae_ATCC_700669	NC_011900	2253049	1	0	not analyzed	89.422	99.099	39.5	32.6	4.05
3784865	3794824	9959	Bacillus_cereus_AH187	NC_011658	5344302	1	0	not analyzed	77.682	97.543	35.6	36.45	70.51
1550337	1560270	9933	Salmonella_enterica_serovar_Gallinarum_287_91	NC_011274	4725250	1	0	not analyzed	79.091	95.085	52.2	40.55	1.07
1499533	1509464	9931	Salmonella_enterica_serovar_Enteritidis_P125109	NC_011294	4752789	1	0	not analyzed	80.021	95.754	52.2	40.58	0.85
1732778	1742708	9930	Salmonella_enterica_Choleraesuis	NC_006905	4823639	1	0	not analyzed	76.224	94.561	52.2	40.59	0.63
2148930	2158859	9929	Salmonella_enterica_serovar_Paratyphi_C_RKS4594	NC_012125	4902124	1	0	not analyzed	76.9	94.239	52.2	40.63	0.62
3405489	3415406	9917	Pseudomonas_syringae_pv_B728a	NC_007005	6180751	1	0	not analyzed	61.338	92.834	59.2	54.57	6.84
2075102	2085018	9916	Mycobacterium_ulcerans_Agy99	NC_008611	5712058	1	0	not analyzed	49.789	91.358	65.5	62.36	3
2926971	2936879	9908	Pseudomonas_aeruginosa_UCBPP-PA14	NC_008463	6631043	1	0	not analyzed	40.018	67.527	66.3	63.16	11.23
1631022	1640927	9905	Streptococcus_pneumoniae_G54	NC_011072	2108653	1	0	not analyzed	50.286	86.603	39.6	35.13	7.66
1326083	1335983	9900	Salmonella_typhimurium_LT2	NC_003197	4926824	1	0	not analyzed	74.641	94.898	52.2	41.09	1.02
3031547	3041444	9897	Shewanella_putrefaciens_CN-32	NC_009438	4725781	1	0	not analyzed	61.101	92.766	44.5	36.18	0.43
1274181	1284068	9887	Yersinia_pestis_KIM_10	NC_004088	4666481	1	0	not analyzed	54.911	92.043	47.6	43.19	4.95
2509173	2519054	9881	Yersinia_pseudotuberculosis_IP_31758	NC_009708	4790782	1	0	not analyzed	58.908	93.711	47.5	47.94	55.97
1801156	1811032	9876	Pseudomonas_aeruginosa_UCBPP-PA14	NC_008463	6631043	1	0	not analyzed	61.091	94.251	66.3	70.03	96.97
1105058	1114930	9872	Salmonella_enterica_serovar_Gallinarum_287_91	NC_011274	4725250	1	0	not analyzed	68.726	92.357	52.2	41.56	1.49
4556471	4566331	9860	Salmonella_typhimurium_LT2	NC_003197	4926824	1	0	not analyzed	59.522	89.837	52.2	45.14	3.46
1187403	1197262	9859	Escherichia_coli_S88	NC_011742	5104158	1	0	not analyzed	68.73	93.922	50.7	45.33	4.31
2628691	2638540	9849	Staphylococcus_aureus_Mu50	NC_002758	2919651	1	0	not analyzed	91.091	94.863	32.9	31.14	11.99
338534	348382	9848	Streptococcus_pneumoniae_P1031	NC_012467	2142052	1	0	not analyzed	76.061	98.131	39.7	31.17	0.93
4418126	4427973	9847	Shewanella_putrefaciens_CN-32	NC_009438	4725781	1	0	not analyzed	67.042	95.56	44.5	42.58	16.07
1913381	1923227	9846	Acinetobacter_baumannii_AYE	NC_010410	3992524	1	0	not analyzed	57.512	86.466	39.4	35.64	6.52
2222911	2232757	9846	Yersinia_pseudotuberculosis_IP32953	NC_006155	4812453	1	0	not analyzed	57.511	91.892	47.6	39.55	0.83
4107674	4117514	9840	Methylobacterium_extorquens_AM1	NC_012808	5590056	1	0	not analyzed	52.862	84.107	68.7	63.91	2.86
2377665	2387498	9833	Bifidobacterium_longum_infantis_ATCC_15697	NC_011593	2873216	1	0	not analyzed	74.564	91.667	59.9	50.95	2.78
1495318	1505147	9829	Klebsiella_pneumoniae_MGH_78578	NC_009648	5391051	1	0	not analyzed	101.834	99.815	57.5	39.82	0.19
3232227	3242051	9824	Bacillus_anthracis_CDC_684	NC_012581	5304831	1	0	not analyzed	78.513	97.932	35.4	36.63	75.38
1189828	1199649	9821	Escherichia_coli_O157H7	NC_002695	5577000	1	0	not analyzed	60.658	87.835	50.5	56.15	96.6
871653	881473	9820	Sulfolobus_islandicus_L_S_2_15	NC_012589	2775362	1	0	not analyzed	74.563	96.403	35.1	31.19	2.16
2574894	2584713	9819	Clostridium_botulinum_A3_Loch_Maree	NC_010520	4049948	1	0	not analyzed	94.4	95.32	28.3	30.86	89.41
5000247	5010063	9816	Pseudomonas_syringae_pv_B728a	NC_007005	6180751	1	0	not analyzed	62.285	92.742	59.2	51.93	1.77
3403494	3413310	9816	Klebsiella_pneumoniae_342	NC_011283	5721829	1	0	not analyzed	68.357	95.296	57.3	45.53	1.57
1114327	1124138	9811	Neisseria_gonorrhoeae_FA_1090	NC_002946	2184693	1	0	not analyzed	141.986	100	52.7	49	12.33
2428053	2437847	9794	Shewanella_oneidensis	NC_004347	5040801	1	0	not analyzed	39.508	71.4	46	42.7	5.13
2476254	2486039	9785	Xanthomonas_citri	NC_003919	5249491	1	0	not analyzed	31.252	28.977	64.8	63.29	17.05
839118	848902	9784	Rhodobacter_sphaeroides_ATCC_17025	NC_009428	3263694	1	0	not analyzed	75.899	98.476	68.5	63.28	1.52
449143	458925	9782	Bradyrhizobium_ORS278	NC_009445	7563110	1	0	not analyzed	73.175	96.457	65.5	64.62	19.29
1878268	1888049	9781	Salmonella_enterica_serovar_Agona_SL483	NC_011149	4867213	1	0	not analyzed	74.977	95.102	52.1	40.94	0.61
762631	772410	9779	Prochlorococcus_marinus_MIT_9515	NC_008817	1728522	1	0	not analyzed	40.899	72.414	30.8	26.05	3.45
2084906	2094675	9769	Xylella_fastidiosa_M12	NC_010513	2510489	1	0	not analyzed	93.963	97.233	51.9	59.85	98.02
1206679	1216448	9769	Salmonella_enterica_serovar_Paratyphi_C_RKS4594	NC_012125	4902124	1	0	not analyzed	63.38	89.879	52.2	51.15	27.94
2047779	2057547	9768	Shewanella_oneidensis	NC_004347	5040801	1	0	not analyzed	66.305	95.472	46	41.39	2.76
1506902	1516670	9768	Bifidobacterium_longum	NC_004307	2288878	1	0	not analyzed	70.425	94.805	60.1	64.98	98.7
6723897	6733664	9767	Bradyrhizobium_ORS278	NC_009445	7563110	1	0	not analyzed	35.355	60.682	65.5	66.57	75.88
796228	805988	9760	Francisella_tularensis_holarctica	NC_007880	1923080	1	0	not analyzed	44.587	81.443	32.2	29.67	4.64
2103651	2113410	9759	Neisseria_meningitidis_053442	NC_010120	2184180	1	0	not analyzed	121.745	99.545	51.7	39.4	0.91
4260248	4269999	9751	Xanthomonas_campestris_ATCC_33913	NC_003902	5148705	1	0	not analyzed	78.681	95	65.1	56.83	1.54
665979	675725	9746	Mycobacterium_avium_104	NC_008595	5553713	1	0	not analyzed	60.16	96.078	69	63.55	2.14
2620692	2630434	9742	Xylella_fastidiosa	NC_002488	2717582	1	0	not analyzed	70.531	91.241	52.7	59.31	93.43
1914857	1924598	9741	Shigella_boydii_CDC_3083_94	NC_010658	4681940	1	0	not analyzed	59.992	93.869	51.3	49.66	18.82
815943	825683	9740	Shewanella_baltica_OS155	NC_009052	5200625	1	0	not analyzed	60.04	93.536	46.3	43.97	11.22
3879960	3889699	9739	Pseudomonas_putida_GB_1	NC_010322	6165265	1	0	not analyzed	73.733	93.91	61.9	58.85	10.1
4576431	4586142	9711	Escherichia_coli_K_12_substr__W3110	AC_000091	4712709	1	0	not analyzed	64.833	97.071	50.8	43.88	2.51
1675991	1685693	9702	Bacillus_cereus_03BB102	NC_012472	5344909	1	0	not analyzed	58.89	87.661	35.4	35.03	42.54
1357137	1366835	9698	Yersinia_pseudotuberculosis_YPIII	NC_010465	4756434	1	0	not analyzed	70.165	96.273	47.5	46.81	37.27
5093776	5103467	9691	Shewanella_baltica_OS155	NC_009052	5200625	1	0	not analyzed	67.256	96.975	46.3	39.56	0.57
2721233	2730924	9691	Methylobacterium_extorquens_AM1	NC_012808	5590056	1	0	not analyzed	75.218	96.127	68.7	74.69	99.65
3139663	3149352	9689	Anaeromyxobacter_dehalogenans_2CP-C	NC_007760	5085101	1	0	not analyzed	42.186	52.418	74.9	74.44	34.82
2434858	2444520	9662	Bradyrhizobium_ORS278	NC_009445	7563110	1	0	not analyzed	38.059	67.704	65.5	65.03	27.89
761977	771633	9656	Rhizobium_leguminosarum_bv__trifolii_WSM2304	NC_011369	4602776	1	0	not analyzed	71.929	97.441	61.5	55.92	1.28
1547074	1556716	9642	Corynebacterium_glutamicum_R	NC_009342	3361525	1	0	not analyzed	70.265	94.461	54.1	48.69	1.17
322324	331961	9637	Staphylococcus_aureus_Newman	NC_009641	2920025	1	0	not analyzed	66.425	89.597	32.9	32.76	51.01
801585	811220	9635	Xylella_fastidiosa	NC_002488	2717582	1	0	not analyzed	91.856	96.763	52.7	60.41	95.68
3270905	3280530	9625	Pectobacterium_carotovorum_PC1	NC_012917	4932384	1	0	not analyzed	128.161	99.802	51.9	31.76	0.2
1963291	1972904	9613	Bordetella_parapertussis	NC_002928	4841745	1	0	not analyzed	50.335	80.444	68.1	68.53	54.44
288290	297901	9611	Pseudomonas_aeruginosa_UCBPP-PA14	NC_008463	6631043	1	0	not analyzed	38.666	63.529	66.3	58.74	3.38
1792737	1802343	9606	Bordetella_bronchiseptica	NC_002927	5415453	1	0	not analyzed	80.189	96.937	68.1	62.92	4.14
2365937	2375541	9604	Rhizobium_leguminosarum_bv__trifolii_WSM2304	NC_011369	4602776	1	0	not analyzed	48.045	88.559	61.5	58.62	5.51
2243064	2252665	9601	Xanthomonas_citri	NC_003919	5249491	1	0	not analyzed	95.707	97.032	64.8	57.07	1.3
723161	732745	9584	Neisseria_gonorrhoeae_FA_1090	NC_002946	2184693	1	0	not analyzed	69.418	94.196	52.7	56.23	91.07
3266714	3276293	9579	Pseudomonas_putida_F1	NC_009512	6045107	1	0	not analyzed	74.96	95.659	61.9	58.42	9.49
615958	625532	9574	Lactobacillus_casei	NC_010999	3123185	1	0	not analyzed	71.425	96.885	46.3	45.99	33.64
1306413	1315985	9572	Pseudomonas_aeruginosa_UCBPP-PA14	NC_008463	6631043	1	0	not analyzed	67.251	95.601	66.3	62.57	9.09
1540393	1549959	9566	Bifidobacterium_longum_DJO10A	NC_010816	2409732	1	0	not analyzed	74.063	97.177	60.1	65.5	99.19
2240189	2249745	9556	Shewanella_MR-7	NC_008322	4861076	1	0	not analyzed	30.541	44.311	47.9	44.12	5.39
1395641	1405196	9555	Escherichia_coli_O157H7	NC_002695	5577000	1	0	not analyzed	60.567	88.174	50.5	48.33	19.83
814673	824227	9554	Prochlorococcus_marinus_NATL1A	NC_008819	1891371	1	0	not analyzed	59.156	94.872	35	28.69	1.03
1870080	1879629	9549	Bifidobacterium_longum_DJO10A	NC_010816	2409732	1	0	not analyzed	65.26	93.952	60.1	47.92	0.4
2535335	2544883	9548	Shigella_boydii_CDC_3083_94	NC_010658	4681940	1	0	not analyzed	43.102	80.952	51.3	41.74	0.41
1882049	1891597	9548	Neisseria_gonorrhoeae_NCCP11945	NC_011035	2263912	1	0	not analyzed	109.688	97.425	52.4	42.67	1.29
2486084	2495632	9548	Escherichia_coli_K_12_substr__W3110	AC_000091	4712709	1	0	not analyzed	49.025	85.802	50.8	41.67	1.03
2641906	2651454	9548	Escherichia_coli_UTI89	NC_007946	5138109	1	0	not analyzed	44.3	77.17	50.6	41.66	1.51
2571458	2581006	9548	Escherichia_coli_SMS_3_5	NC_010498	5140795	1	0	not analyzed	47.588	81.887	50.5	41.65	1.32
2537538	2547086	9548	Escherichia_coli_S88	NC_011742	5104158	1	0	not analyzed	44.546	76.236	50.7	41.63	0.57
2478660	2488208	9548	Escherichia_coli_K_12_substr__MG1655	NC_000913	4705957	1	0	not analyzed	49.234	87.216	50.8	41.67	0.82
2602440	2611988	9548	Escherichia_coli_IAI39	NC_011750	5205384	1	0	not analyzed	43.972	77.654	50.6	41.91	1.3
2517508	2527056	9548	Escherichia_coli_IAI1	NC_011741	4767711	1	0	not analyzed	50.891	86.585	50.8	41.7	2.03
2512043	2521591	9548	Escherichia_coli_HS	NC_009800	4709875	1	0	not analyzed	49.55	85.802	50.8	41.7	1.03
2644147	2653695	9548	Escherichia_coli_E24377A	NC_009801	5050757	1	0	not analyzed	48.149	82.917	50.6	41.68	1.73
1420897	1430445	9548	Escherichia_coli_C_ATCC_8739	NC_010468	4814022	1	0	not analyzed	48.366	85.714	50.9	41.7	1.01
2614443	2623991	9548	Escherichia_coli_APEC_O1	NC_008563	5154626	1	0	not analyzed	44.558	76.316	50.5	41.65	0.75
2504073	2513621	9548	Escherichia_coli_536	NC_008253	5009476	1	0	not analyzed	44.337	77.756	50.5	41.48	1.35
2773225	2782772	9547	Escherichia_coli_UMN026	NC_011751	5276406	1	0	not analyzed	46.37	78.493	50.7	41.93	2.21
559252	568798	9546	Lactobacillus_casei	NC_010999	3123185	1	0	not analyzed	61.146	92.236	46.3	41.88	2.8
1419344	1428889	9545	Clostridium_botulinum_Ba4_657	NC_012658	4034620	1	0	not analyzed	60.334	79.327	28.2	30.02	86.06
3312891	3322435	9544	Escherichia_coli_O157_H7_EC4115	NC_011353	5651677	1	0	not analyzed	44.823	71.87	50.5	41.72	2.06
1840403	1849943	9540	Pseudomonas_aeruginosa	NC_002516	6353896	1	0	not analyzed	73.654	97.409	66.6	68.21	76.98
1462065	1471601	9536	Methylobacterium_extorquens_DM4	NC_012988	6028679	1	0	not analyzed	65.8	91.172	68.1	63.89	8.83
4917551	4927086	9535	Anaeromyxobacter_dehalogenans_2CP-C	NC_007760	5085101	1	0	not analyzed	77.468	94.667	74.9	62.04	0.19
207298	216825	9527	Borrelia_turicatae_91E135	NC_008710	930435	1	0	not analyzed	99.375	100	29.1	26.1	2.08
1494136	1503660	9524	Streptococcus_equi_zooepidemicus_MGCS10565	NC_011134	2053088	1	0	not analyzed	60.46	91.981	41.8	41.68	36.79
3297254	3306778	9524	Escherichia_coli_UTI89	NC_007946	5138109	1	0	not analyzed	108.12	99.058	50.6	33.28	0.19
3370161	3379685	9524	Escherichia_coli_APEC_O1	NC_008563	5154626	1	0	not analyzed	107.91	100	50.5	33.27	0.19
1912212	1921726	9514	Salmonella_typhi	NC_003198	4877738	1	0	not analyzed	79.174	93.069	52.1	44.18	2.18
1832136	1841642	9506	Klebsiella_pneumoniae_342	NC_011283	5721829	1	0	not analyzed	41.884	75.548	57.3	51.24	6.41
2934864	2944363	9499	Mycobacterium_avium_104	NC_008595	5553713	1	0	not analyzed	64.282	96.528	69	69.6	55.21
668664	678162	9498	Sulfolobus_islandicus_L_S_2_15	NC_012589	2775362	1	0	not analyzed	60.083	89.583	35.1	33.2	11.46
1115818	1125305	9487	Neisseria_meningitidis_MC58	NC_003112	2304823	1	0	not analyzed	76.303	92.05	51.5	54.06	76.99
1411264	1420750	9486	Escherichia_coli_K_12_substr__MG1655	NC_000913	4705957	1	0	not analyzed	62.243	95.092	50.8	46.32	6.13
1298551	1308031	9480	Methylobacterium_extorquens_AM1	NC_012808	5590056	1	0	not analyzed	64.695	90.878	68.7	70.93	90.02
3587744	3597217	9473	Rhodopseudomonas_palustris_TIE_1	NC_011004	5826099	1	0	not analyzed	72.782	97.195	64.9	58.21	0.17
4589059	4598516	9457	Yersinia_pseudotuberculosis_YPIII	NC_010465	4756434	1	0	not analyzed	54.96	91.111	47.5	47.07	38.99
880191	889642	9451	Helicobacter_acinonychis_Sheeba	NC_008229	1576126	1	0	not analyzed	33.796	57.927	38.2	37.87	42.07
3709660	3719108	9448	Anaeromyxobacter_dehalogenans_2CP-C	NC_007760	5085101	1	0	not analyzed	73.671	93.396	74.9	67.47	3.4
2262651	2272098	9447	Anaeromyxobacter_K	NC_011145	5133942	1	0	not analyzed	55.199	78.505	74.8	73.15	19.25
150386	159827	9441	Xanthomonas_campestris_vesicatoria_85-10	NC_007508	5252445	1	0	not analyzed	105.995	98.175	64.7	56.5	0.73
2614177	2623617	9440	Shewanella_pealeana_ATCC_700345	NC_009901	5248504	1	0	not analyzed	29.086	33.394	44.7	44.96	54.93
2327487	2336922	9435	Shewanella_MR-7	NC_008322	4861076	1	0	not analyzed	52.48	88.56	47.9	46.78	23.08
3419527	3428955	9428	Bordetella_pertussis	NC_002929	4144564	1	0	not analyzed	42.863	70.67	67.7	66.84	24.25
2377916	2387342	9426	Shewanella_MR-4	NC_008321	4773520	1	0	not analyzed	51.358	89.579	47.9	46.8	23.65
3670112	3679538	9426	Escherichia_coli_536	NC_008253	5009476	1	0	not analyzed	62.349	89.101	50.5	41.35	1.91
1621203	1630628	9425	Escherichia_coli_O157H7	NC_002695	5577000	1	0	not analyzed	49.709	77.015	50.5	44.08	4.97
3849163	3858586	9423	Escherichia_coli_APEC_O1	NC_008563	5154626	1	0	not analyzed	65.408	92.764	50.5	41.27	0.56
1557878	1567299	9421	Escherichia_coli_O157_H7_EC4115	NC_011353	5651677	1	0	not analyzed	49.632	78.849	50.5	44.08	5.41
3816387	3825802	9415	Escherichia_coli_UTI89	NC_007946	5138109	1	0	not analyzed	64.866	91.806	50.6	41.28	1.12
3763922	3773337	9415	Escherichia_coli_S88	NC_011742	5104158	1	0	not analyzed	65.782	93.446	50.7	41.28	0.56
738543	747944	9401	Streptococcus_pyogenes_MGAS10394	NC_006086	1927019	1	0	not analyzed	64.13	90.594	38.7	32.15	0.5
1682991	1692389	9398	Staphylococcus_aureus_N315	NC_002745	2855028	1	0	not analyzed	111.808	97.324	32.8	31.97	30.43
2008675	2018070	9395	Pseudomonas_putida_GB_1	NC_010322	6165265	1	0	not analyzed	40.074	62.384	61.9	64.27	89.47
1031328	1040723	9395	Pseudomonas_putida_F1	NC_009512	6045107	1	0	not analyzed	64.558	91.167	61.9	53.48	1.42
2108998	2118393	9395	Sulfolobus_islandicus_Y_G_57_14	NC_012622	2740659	1	0	not analyzed	85.488	98.606	35.4	35.64	55.75
489265	498656	9391	Klebsiella_pneumoniae_MGH_78578	NC_009648	5391051	1	0	not analyzed	66.298	95.221	57.5	58.86	64.07
692211	701601	9390	Haemophilus_somnus_2336	NC_010519	2296198	1	0	not analyzed	35.505	52.697	37.4	37.41	54.77
359753	369142	9389	Rickettsia_felis_URRWXCal2	NC_007109	1506365	1	0	not analyzed	61.982	93.038	32.5	30.85	20.25
498579	507967	9388	Bifidobacterium_longum_DJO10A	NC_010816	2409732	1	0	not analyzed	50.158	82.213	60.1	62.74	90.91
2151026	2160413	9387	Salmonella_enterica_serovar_Schwarzengrund_CVM19633	NC_011094	4776348	1	0	not analyzed	82.689	93.812	52.2	49.2	13.77
4293893	4303278	9385	Yersinia_pseudotuberculosis_IP32953	NC_006155	4812453	1	0	not analyzed	44.957	80.198	47.6	50.43	88.12
2606569	2615951	9382	Clostridium_botulinum_A2_Kyoto	NC_012563	4214640	1	0	not analyzed	92.298	95.249	28.2	27.76	47.51
577119	586499	9380	Bifidobacterium_longum_DJO10A	NC_010816	2409732	1	0	not analyzed	30.389	36.759	60.1	56.78	5.93
518286	527664	9378	Shigella_boydii_CDC_3083_94	NC_010658	4681940	1	0	not analyzed	45.818	84.146	51.3	52.04	60.77
1759404	1768782	9378	Staphylococcus_aureus_Mu50	NC_002758	2919651	1	0	not analyzed	110.645	98.039	32.9	31.98	30.07
1760804	1770182	9378	Staphylococcus_aureus_Mu3	NC_009782	2921314	1	0	not analyzed	110.665	99.023	32.9	31.98	30.62
4246868	4256245	9377	Xanthomonas_campestris_B100	NC_010688	5151560	1	0	not analyzed	90.68	95.933	65	58.18	3.33
1933256	1942628	9372	Sulfolobus_islandicus_Y_N_15_51	NC_012623	2852339	1	0	not analyzed	64.805	93	35.3	38.66	97.33
3983591	3992961	9370	Methylobacterium_populi_BJ001	NC_010725	5883305	1	0	not analyzed	81.571	95.955	69.4	65.87	7.28
2895086	2904452	9366	Escherichia_coli_HS	NC_009800	4709875	1	0	not analyzed	48.984	85.657	50.8	45.35	3.64
3673015	3682381	9366	Pectobacterium_carotovorum_PC1	NC_012917	4932384	1	0	not analyzed	90.877	98.266	51.9	56.66	96.15
2670523	2679887	9364	Staphylococcus_aureus_N315	NC_002745	2855028	1	0	not analyzed	110.107	98.333	32.8	32.23	38.67
1640957	1650319	9362	Salmonella_enterica_serovar_Paratyphi_C_RKS4594	NC_012125	4902124	1	0	not analyzed	128.898	99.612	52.2	35.74	0.19
953021	962374	9353	Salmonella_enterica_Choleraesuis	NC_006905	4823639	1	0	not analyzed	100.725	98.622	52.2	42.82	1.38
3249538	3258881	9343	Pectobacterium_carotovorum_PC1	NC_012917	4932384	1	0	not analyzed	63.905	94.615	51.9	41.81	1.35
1851531	1860864	9333	Sulfolobus_islandicus_Y_N_15_51	NC_012623	2852339	1	0	not analyzed	36.78	48.505	35.3	32.64	6.98
1607453	1616785	9332	Shewanella_MR-7	NC_008322	4861076	1	0	not analyzed	54.834	90.643	47.9	34.44	0.19
3665557	3674889	9332	Yersinia_pestis_KIM_10	NC_004088	4666481	1	0	not analyzed	103.901	100	47.6	37.22	0.41
3696277	3705609	9332	Yersinia_pseudotuberculosis_PB1_	NC_010634	4762700	1	0	not analyzed	100.576	99.404	47.5	37.05	0.6
941575	950907	9332	Yersinia_pseudotuberculosis_YPIII	NC_010465	4756434	1	0	not analyzed	104.037	99.602	47.5	37.31	0.4
796661	805982	9321	Sulfolobus_islandicus_M_16_27	NC_012632	2730865	1	0	not analyzed	38.441	60.417	35	34.79	40.28
3291798	3301117	9319	Xanthomonas_oryzae_MAFF_311018	NC_007705	5010792	1	0	not analyzed	77.692	95.283	63.7	59.83	2.64
1535807	1545125	9318	Shigella_boydii_CDC_3083_94	NC_010658	4681940	1	0	not analyzed	69.296	96.97	51.3	50.3	28.28
778649	787965	9316	Sulfolobus_islandicus_M_14_25	NC_012588	2646102	1	0	not analyzed	36.007	49.643	35.1	34.78	42.14
1760788	1770102	9314	Mycobacterium_marinum_M	NC_010612	6731639	1	0	not analyzed	27.595	30.197	65.7	64.72	27.81
995132	1004446	9314	Yersinia_pseudotuberculosis_IP_31758	NC_009708	4790782	1	0	not analyzed	101.958	99.606	47.5	37.23	0.99
31490	40803	9313	Bifidobacterium_longum_DJO10A	NC_010816	2409732	1	0	not analyzed	51.006	80.784	60.1	62.57	89.02
2374560	2383873	9313	Pectobacterium_carotovorum_PC1	NC_012917	4932384	1	0	not analyzed	100.54	99.042	51.9	46.54	4.98
1388640	1397951	9311	Xanthomonas_oryzae_PXO99A	NC_010717	5314934	1	0	not analyzed	62.658	90.036	63.6	60.32	5.87
3783316	3792627	9311	Yersinia_pseudotuberculosis_IP32953	NC_006155	4812453	1	0	not analyzed	100.27	99.607	47.6	37.12	0.79
1524032	1533340	9308	Xanthomonas_oryzae_KACC10331	NC_006834	5012031	1	0	not analyzed	45.583	70.943	63.7	60.26	4.53
2465209	2474510	9301	Shewanella_MR-4	NC_008321	4773520	1	0	not analyzed	39.474	73.861	47.9	43.95	5.35
831942	841241	9299	Bifidobacterium_longum_DJO10A	NC_010816	2409732	1	0	not analyzed	53.646	85.49	60.1	59.42	31.76
2907188	2916483	9295	Methylobacterium_extorquens_AM1	NC_012808	5590056	1	0	not analyzed	68.039	94.088	68.7	62.04	1.69
428742	438035	9293	Escherichia_coli_IAI39	NC_011750	5205384	1	0	not analyzed	62.393	92.21	50.6	45.19	4.35
3439234	3448526	9292	Shewanella_baltica_OS195	NC_009997	5423673	1	0	not analyzed	49.997	86.783	46.3	50.33	98.61
2141235	2150521	9286	Escherichia_coli_536	NC_008253	5009476	1	0	not analyzed	107.874	99.058	50.5	32.52	0.19
3719126	3728409	9283	Anaeromyxobacter_dehalogenans_2CP-C	NC_007760	5085101	1	0	not analyzed	93.627	97.963	74.9	72.34	11.48
1774775	1784057	9282	Bordetella_bronchiseptica	NC_002927	5415453	1	0	not analyzed	67.771	93.043	68.1	62.93	4.17
328693	337974	9281	Escherichia_coli_E24377A	NC_009801	5050757	1	0	not analyzed	58.942	91.418	50.6	48.01	14.93
1903338	1912607	9269	Salmonella_enterica_serovar_Enteritidis_P125109	NC_011294	4752789	1	0	not analyzed	76.15	95.644	52.2	40.93	0.79
1936109	1945374	9265	Salmonella_enterica_serovar_Gallinarum_287_91	NC_011274	4725250	1	0	not analyzed	75.007	94.422	52.2	40.9	1
2019017	2028279	9262	Bifidobacterium_longum_infantis_ATCC_15697	NC_011593	2873216	1	0	not analyzed	69.201	87.869	59.9	49.45	3.28
908098	917348	9250	Shigella_flexneri_2a_2457T	NC_004741	4665060	1	0	not analyzed	68.008	94.97	50.9	47.71	7.44
545295	554542	9247	Bifidobacterium_longum	NC_004307	2288878	1	0	not analyzed	30.778	33.607	60.1	56.5	5.74
1012913	1022143	9230	Clostridium_botulinum_A3_Loch_Maree	NC_010520	4049948	1	0	not analyzed	109.282	97.685	28.3	32.24	94.68
1300833	1310061	9228	Streptococcus_agalactiae_2603	NC_004116	2191128	1	0	not analyzed	71.449	94.444	35.6	41.1	97.86
6575207	6584433	9226	Bradyrhizobium_ORS278	NC_009445	7563110	1	0	not analyzed	36.366	60.396	65.5	67.36	92.2
1030773	1039996	9223	Streptococcus_pneumoniae_70585	NC_012468	2215892	1	0	not analyzed	53.994	89.407	39.7	33.16	3.39
1194108	1203325	9217	Legionella_pneumophila_Lens	NC_006369	3393483	1	0	not analyzed	32.193	55.801	38.4	32.73	0.28
622801	632013	9212	Rhizobium_etli_CFN_42	NC_007761	4444203	1	0	not analyzed	34.03	62.737	61.3	62.17	71.79
2143074	2152284	9210	Escherichia_coli_HS	NC_009800	4709875	1	0	not analyzed	56.637	91.667	50.8	53.38	83.93
1761172	1770371	9199	Streptococcus_pneumoniae_Taiwan19F_14	NC_012469	2142322	1	0	not analyzed	35.619	48.472	39.8	30.48	0.44
1042254	1051446	9192	Escherichia_coli_SMS_3_5	NC_010498	5140795	1	0	not analyzed	87.829	97.278	50.5	35.7	0.18
4820658	4829849	9191	Escherichia_coli_S88	NC_011742	5104158	1	0	not analyzed	53.799	86.837	50.7	50.5	40.4
4481044	4490230	9186	Stenotrophomonas_maltophilia_K279a	NC_010943	4920428	1	0	not analyzed	80.936	94.508	66.3	60.74	3.22
3743691	3752871	9180	Anaeromyxobacter_K	NC_011145	5133942	1	0	not analyzed	41.721	54.265	74.8	70.16	4.72
5087447	5096626	9179	Mycobacterium_ulcerans_Agy99	NC_008611	5712058	1	0	not analyzed	46.526	85.155	65.5	62.56	4.08
381578	390756	9178	Shewanella_MR-7	NC_008322	4861076	1	0	not analyzed	76.276	96.743	47.9	44.99	7.66
4084951	4094122	9171	Methylobacterium_extorquens_AM1	NC_012808	5590056	1	0	not analyzed	39.988	62.667	68.7	64.66	5.33
2525545	2534713	9168	Shewanella_baltica_OS195	NC_009997	5423673	1	0	not analyzed	27.634	31.561	46.3	46.29	44.43
[truncated: 3,449 more rows]

## Sheet: Sheet1
Start coordinate	End coordinate	Length	Host name	Host accession	Host size	Nr of chromosomes in host	Nr of conflicts in host	GI number in host	Delta GI-Host	Delta plot pos.	GC Host	GC GI	GC plot pos.
3350484	3366056	15572	Shewanella_W3-18-1	NC_008750	4775643	1	0	4	8.3	0.662	44.6	44.84	55.96
5433333	5447894	14561	Mycobacterium_marinum_M	NC_010612	6731639	1	0	23	12.05	1.319	65.7	65.29	39.56
1420313	1433990	13677	Streptococcus_pyogenes_SSI-1	NC_004606	1921337	1	0	2	9.563	1.449	38.6	38.41	43.48
2375862	2388607	12745	Bordetella_parapertussis	NC_002928	4841745	1	0	5	13.13	1.604	68.1	65.26	7.22
2393568	2406317	12749	Bradyrhizobium_ORS278	NC_009445	7563110	1	0	22	12.53	2.397	65.5	63.87	9.93
319603	335591	15988	Chlamydophila_felis_Fe_C-56	NC_007899	1182900	1	0	1	11.301	4.167	39.4	39.55	56.94
1351	11986	10635	Prochlorococcus_marinus_NATL1A	NC_008819	1891371	1	0	1	17.744	5.143	35	32.01	12.57
518491	528620	10129	Helicobacter_acinonychis_Sheeba	NC_008229	1576126	1	0	4	16.394	5.229	38.2	37.86	41.18
4321319	4339894	18575	Methylobacterium_extorquens_DM4	NC_012988	6028679	1	0	9	16.928	7.524	68.1	64.64	8.78
353171	368968	15797	Streptococcus_pyogenes_SSI-1	NC_004606	1921337	1	0	10	13.51	7.563	38.6	37.59	26.05
4938625	4953164	14539	Bradyrhizobium_ORS278	NC_009445	7563110	1	0	28	15.274	7.812	65.5	62.02	4.1
4187670	4211784	24114	Mycobacterium_marinum_M	NC_010612	6731639	1	0	16	15.031	10.182	65.7	67.4	87.64
856889	867505	10616	Streptococcus_pyogenes_SSI-1	NC_004606	1921337	1	0	7	20.842	10.674	38.6	36.82	16.29
3559488	3569675	10187	Bordetella_pertussis	NC_002929	4144564	1	0	10	21.546	13.217	67.7	67.87	50.62
1360277	1370907	10630	Shigella_boydii_Sb227	NC_007613	4584392	1	0	2	20.326	15.059	51.2	47.37	3.06
671412	682322	10910	Haemophilus_somnus_129PT	NC_008309	2036382	1	0	6	22.307	15.761	37.2	38.46	85.33
3756032	3767208	11176	Bacillus_anthracis_CDC_684	NC_012581	5304831	1	0	5	24.338	16.488	35.4	35.42	50.96
5014526	5034239	19713	Bradyrhizobium_ORS278	NC_009445	7563110	1	0	29	16.009	17.46	65.5	64.86	20.63
1251746	1266944	15198	Francisella_tularensis_holarctica_FTNF002_00	NC_009749	1917922	1	0	4	18.485	18.548	32.2	29.62	3.23						Start coordinate	End coordinate	Length	Host name	Host accession	Host size	Nr of chromosomes in host	Nr of conflicts in host	GI number in host	Delta GI-Host	Delta plot pos.	GC Host	GC GI	GC plot pos.
2418361	2441774	23413	Pseudomonas_aeruginosa_PA7	NC_009656	6682459	1	0	19	18.024	19.217	66.4	62.68	8.9						2375862	2388607	12745	Bordetella_parapertussis	NC_002928	4841745	1	0	5	13.13	1.604	68.1	65.26	7.22
472370	483188	10818	Bacillus_anthracis_Ames	NC_003997	5301969	1	0	5	25.809	19.462	35.4	35.38	52.17						1420313	1433990	13677	Streptococcus_pyogenes_SSI-1	NC_004606	1921337	1	0	2	9.563	1.449	38.6	38.41	43.48
1722677	1733060	10383	Mycobacterium_marinum_M	NC_010612	6731639	1	0	7	23.376	19.562	65.7	63.74	13.77						353171	368968	15797	Streptococcus_pyogenes_SSI-1	NC_004606	1921337	1	0	10	13.51	7.563	38.6	37.59	26.05
472370	483188	10818	Bacillus_anthracis_Ames_0581	NC_007530	5302097	1	0	5	25.808	20.29	35.4	35.38	51.76						319603	335591	15988	Chlamydophila_felis_Fe_C-56	NC_007899	1182900	1	0	1	11.301	4.167	39.4	39.55	56.94
1162363	1173499	11136	Escherichia_coli_E24377A	NC_009801	5050757	1	0	14	23.166	20.358	50.6	45.73	4.7						518491	528620	10129	Helicobacter_acinonychis_Sheeba	NC_008229	1576126	1	0	4	16.394	5.229	38.2	37.86	41.18
472413	483231	10818	Bacillus_anthracis_str_Sterne	NC_005945	5303359	1	0	5	25.81	21.118	35.4	35.38	51.35						3350484	3366056	15572	Shewanella_W3-18-1	NC_008750	4775643	1	0	4	8.3	0.662	44.6	44.84	55.96
738833	762569	23736	Prochlorococcus_marinus_MIT_9515	NC_008817	1728522	1	0	2	18.3	22.535	30.8	30.75	39.44						1351	11986	10635	Prochlorococcus_marinus_NATL1A	NC_008819	1891371	1	0	1	17.744	5.143	35	32.01	12.57
140510	153956	13446	Xanthomonas_oryzae_KACC10331	NC_006834	5012031	1	0	30	24.035	24.251	63.7	58.12	1.09						2393568	2406317	12749	Bradyrhizobium_ORS278	NC_009445	7563110	1	0	22	12.53	2.397	65.5	63.87	9.93
1816262	1827435	11173	Bifidobacterium_longum_infantis_ATCC_15697	NC_011593	2873216	1	0	21	28.702	25.296	59.9	61.54	71.94						4938625	4953164	14539	Bradyrhizobium_ORS278	NC_009445	7563110	1	0	28	15.274	7.812	65.5	62.02	4.1
5040136	5054369	14233	Shewanella_baltica_OS185	NC_009665	5304396	1	0	5	20.727	26.431	46.3	47.34	67.85						5433333	5447894	14561	Mycobacterium_marinum_M	NC_010612	6731639	1	0	23	12.05	1.319	65.7	65.29	39.56
781796	792268	10472	Chlamydophila_felis_Fe_C-56	NC_007899	1182900	1	0	4	23.882	27.928	39.4	40.12	74.77						4321319	4339894	18575	Methylobacterium_extorquens_DM4	NC_012988	6028679	1	0	9	16.928	7.524	68.1	64.64	8.78
3535302	3545408	10106	Pseudomonas_syringae_pv_B728a	NC_007005	6180751	1	0	35	26.77	30.066	59.2	56.58	14.29
284579	295631	11052	Sulfolobus_islandicus_M_16_27	NC_012632	2730865	1	0	5	28.146	30.453	35	36.41	84.77
2533723	2546013	12290	Clostridium_botulinum_F_Langeland	NC_009699	4052464	1	0	18	34.467	30.462	28.3	30.38	88.92
2467136	2479451	12315	Stenotrophomonas_maltophilia_K279a	NC_010943	4920428	1	0	18	28.277	30.534	66.3	62.74	7.12
2794361	2807256	12895	Pseudomonas_putida_F1	NC_009512	6045107	1	0	18	25.574	30.736	61.9	62.03	40.48
2362220	2376878	14658	Bordetella_pertussis	NC_002929	4144564	1	0	2	24.004	31.655	67.7	65.93	10.43
5249307	5267158	17851	Mycobacterium_ulcerans_Agy99	NC_008611	5712058	1	0	9	20.358	34.603	65.5	64.65	24.76
2168874	2194607	25733	Yersinia_pseudotuberculosis_IP32953	NC_006155	4812453	1	0	20	19.549	36.413	47.6	48.59	70.11
5152915	5170165	17250	Shewanella_baltica_OS195	NC_009997	5423673	1	0	2	22.497	39.159	46.3	47.34	72.82
1433066	1443838	10772	Sulfolobus_islandicus_M_16_27	NC_012632	2730865	1	0	3	31.126	39.759	35	35.03	48.59
656347	668193	11846	Shewanella_MR-7	NC_008322	4861076	1	0	8	27.472	40.099	47.9	50.45	93.07
1963586	1973716	10130	Bifidobacterium_longum_infantis_ATCC_15697	NC_011593	2873216	1	0	23	35.869	42.294	59.9	59.78	39.78
1348894	1361273	12379	Bifidobacterium_longum_DJO10A	NC_010816	2409732	1	0	13	30.113	42.408	60.1	61.34	76.96
2471008	2482264	11256	Pseudomonas_putida_GB_1	NC_010322	6165265	1	0	15	31.661	42.672	61.9	63.44	74.58
479528	491997	12469	Xanthomonas_oryzae_MAFF_311018	NC_007705	5010792	1	0	28	30.612	43.434	63.7	63.83	49.24
517665	532413	14748	Mycobacterium_ulcerans_Agy99	NC_008611	5712058	1	0	26	23.9	44.619	65.5	63.46	7.09
2767866	2778714	10848	Methylobacterium_extorquens_AM1	NC_012808	5590056	1	0	8	31.924	45.079	68.7	72.07	97.24
1465464	1476199	10735	Prochlorococcus_marinus_MIT9313	NC_005071	2445315	1	0	7	33.052	45.089	50.7	46.86	17.41
2748993	2760432	11439	Legionella_pneumophila_Paris	NC_006368	3553662	1	0	2	27.458	45.098	38.4	36.62	14.71
2341476	2356451	14975	Lactobacillus_casei_ATCC_334	NC_008526	2936625	1	0	6	23.551	46.632	46.6	44.42	6.74
606156	626590	20434	Mycobacterium_avium_paratuberculosis	NC_002944	4898778	1	0	18	22.653	47.458	69.3	68.56	22.03
1560984	1571233	10249	Shewanella_putrefaciens_CN-32	NC_009438	4725781	1	0	17	30.131	48.018	44.5	43.34	28.19
1146215	1164716	18501	Streptococcus_pyogenes_SSI-1	NC_004606	1921337	1	0	5	25.781	48.039	38.6	36.63	16.67
4313536	4326917	13381	Pseudomonas_aeruginosa_UCBPP-PA14	NC_008463	6631043	1	0	16	29.618	48.566	66.3	68.2	77.05
5486011	5498442	12431	Pseudomonas_aeruginosa_PA7	NC_009656	6682459	1	0	24	30.819	49.149	66.4	56.93	2.08
5370269	5386178	15909	Escherichia_coli_O157H7	NC_002695	5577000	1	0	59	28.557	49.565	50.5	51.95	69.28
1005832	1018506	12674	Haemophilus_somnus_2336	NC_010519	2296198	1	0	10	31.07	50	37.4	37.42	55.62
825193	836315	11122	Wolbachia_wRi	NC_012416	1466529	1	0	2	29.826	50.388	35.2	34.65	31.01
4036256	4048110	11854	Shewanella_MR-4	NC_008321	4773520	1	0	1	29.677	50.505	47.9	50.59	94.7
2295279	2307452	12173	Bordetella_pertussis	NC_002929	4144564	1	0	17	31.662	51.642	67.7	65.57	10.15
212147	227065	14918	Sulfolobus_islandicus_Y_N_15_51	NC_012623	2852339	1	0	7	33.109	53.191	35.3	36.97	85.64
1178957	1191716	12759	Rhodopseudomonas_palustris_BisB5	NC_007958	4962613	1	0	9	29.567	54.308	64.8	66.07	81.46
2007754	2017934	10180	Xylella_fastidiosa	NC_002488	2717582	1	0	9	41.758	54.373	52.7	61.77	96.58
687487	722132	34645	Prochlorococcus_marinus_MIT_9515	NC_008817	1728522	1	0	1	23.423	55.102	30.8	28.27	10.2
3007696	3030803	23107	Escherichia_coli_SE11	NC_011415	4957337	1	0	34	25.081	55.45	50.8	47.99	9.48
4146327	4186441	40114	Mycobacterium_avium_paratuberculosis	NC_002944	4898778	1	0	22	18.695	55.833	69.3	65	0.83
3995450	4023227	27777	Shewanella_baltica_OS195	NC_009997	5423673	1	0	4	22.225	56.771	46.3	44.21	10.94
3049808	3060112	10304	Pseudomonas_putida_F1	NC_009512	6045107	1	0	19	38.109	57.093	61.9	63.67	80.45
2871188	2883983	12795	Escherichia_coli_S88	NC_011742	5104158	1	0	38	30.37	57.506	50.7	48.75	19.34
1094853	1106091	11238	Prochlorococcus_marinus_MIT_9312	NC_007577	1733622	1	0	3	32.181	57.895	31.2	28.82	16.45
768728	784588	15860	Shewanella_halifaxensis_HAW_EB4	NC_010334	5301588	1	0	2	28.8	58.055	44.6	46.26	84.8
3612915	3630706	17791	Xanthomonas_campestris_8004	NC_007086	5222261	1	0	31	35.763	58.478	65	60.36	6.57
1311423	1324804	13381	Pseudomonas_aeruginosa	NC_002516	6353896	1	0	9	30.596	58.547	66.6	68.16	77.35
1403004	1420261	17257	Streptococcus_pyogenes_SSI-1	NC_004606	1921337	1	0	3	31.295	58.716	38.6	39.92	79.82
1475767	1497964	22197	Streptococcus_pyogenes_SSI-1	NC_004606	1921337	1	0	1	25.716	58.824	38.6	38.67	44.71
3366901	3377054	10153	Shewanella_W3-18-1	NC_008750	4775643	1	0	2	35.004	59.179	44.6	45.46	71.06
583613	597848	14235	Salmonella_enterica_serovar_Enteritidis_P125109	NC_011294	4752789	1	0	13	30.21	59.271	52.2	47.18	6.69
601995	616221	14226	Salmonella_enterica_serovar_Gallinarum_287_91	NC_011274	4725250	1	0	16	29.698	59.327	52.2	47.12	6.12
3064726	3075700	10974	Pseudomonas_putida_F1	NC_009512	6045107	1	0	20	38.158	59.853	61.9	61.47	29.28
2812095	2822987	10892	Shewanella_oneidensis	NC_004347	5040801	1	0	1	33.193	60.307	46	46.38	57.89
1412639	1430862	18223	Xanthomonas_campestris_ATCC_33913	NC_003902	5148705	1	0	30	35.663	60.791	65.1	60.56	5.04
597348	611350	14002	Clostridium_botulinum_A2_Kyoto	NC_012563	4214640	1	0	20	45.446	61.149	28.2	26.66	20.27
238973	250332	11359	Escherichia_coli_APEC_O1	NC_008563	5154626	1	0	44	33.707	61.298	50.5	51.43	59.73
545332	555817	10485	Bifidobacterium_longum_infantis_ATCC_15697	NC_011593	2873216	1	0	9	43.709	61.481	59.9	53.79	7.04
4658029	4670979	12950	Salmonella_typhimurium_LT2	NC_003197	4926824	1	0	13	32.409	61.867	52.2	48.41	9.6
3973592	4016117	42525	Shewanella_baltica_OS185	NC_009665	5304396	1	0	3	19.424	62.295	46.3	44	7.38
3821573	3838268	16695	Pseudomonas_putida_GB_1	NC_010322	6165265	1	0	20	34.788	62.363	61.9	61.16	23.08
2795090	2809572	14482	Mycobacterium_marinum_M	NC_010612	6731639	1	0	10	32.372	62.445	65.7	63.75	12.01
4419298	4432389	13091	Escherichia_coli_IAI39	NC_011750	5205384	1	0	48	33.231	62.5	50.6	45	2.81
585846	598024	12178	Streptococcus_pyogenes_SSI-1	NC_004606	1921337	1	0	9	35.298	62.581	38.6	41.44	94.19
1201847	1221390	19543	Mycobacterium_marinum_M	NC_010612	6731639	1	0	4	28.963	62.832	65.7	66.79	75.81
448572	460062	11490	Yersinia_pseudotuberculosis_YPIII	NC_010465	4756434	1	0	22	32.814	62.99	47.5	49.43	79.9
575874	590143	14269	Stenotrophomonas_maltophilia_R551_3	NC_011071	4639312	1	0	16	36.225	63.125	66.3	60.57	1.88
465692	476486	10794	Bifidobacterium_longum	NC_004307	2288878	1	0	3	38.285	63.158	60.1	63.08	93.78
2465941	2477628	11687	Xanthomonas_campestris_vesicatoria_85-10	NC_007508	5252445	1	0	34	42.36	63.205	64.7	62.81	14.9
3159686	3169902	10216	Pseudomonas_putida_GB_1	NC_010322	6165265	1	0	16	40.67	63.3	61.9	63.73	79.12
845852	856488	10636	Streptococcus_pyogenes_SSI-1	NC_004606	1921337	1	0	8	37.674	63.483	38.6	39.78	73.03
924429	936888	12459	Haemophilus_influenzae_PittGG	NC_009567	1914152	1	0	3	35.889	63.576	38	38.61	70.2
4555015	4596581	41566	Bradyrhizobium_ORS278	NC_009445	7563110	1	0	26	20.058	63.687	65.5	66.01	68.16
2548606	2559915	11309	Clostridium_botulinum_F_Langeland	NC_009699	4052464	1	0	19	48.569	64.023	28.3	29.94	85.27
2797984	2822651	24667	Shewanella_pealeana_ATCC_700345	NC_009901	5248504	1	0	3	26.45	64.115	44.7	39.07	0.48
5184253	5224206	39953	Mycobacterium_avium_104	NC_008595	5553713	1	0	30	22.283	64.234	69	63.52	0.73
1335720	1346702	10982	Campylobacter_jejuni_RM1221	NC_003912	1803229	1	0	4	36.413	64.596	30.3	27.46	3.11
1094741	1110993	16252	Bacillus_cereus_Q1	NC_011969	5288684	1	0	2	36.349	65.625	35.6	33.84	17.81
7358038	7394513	36475	Bradyrhizobium_ORS278	NC_009445	7563110	1	0	36	22.005	65.686	65.5	63.45	5.88
4361767	4372459	10692	Salmonella_enterica_Choleraesuis	NC_006905	4823639	1	0	5	36.519	65.766	52.2	53.57	64.86
929390	940830	11440	Streptococcus_agalactiae_2603	NC_004116	2191128	1	0	8	36.371	66.489	35.6	40.31	95.21
48000	61654	13654	Xanthomonas_oryzae_PXO99A	NC_010717	5314934	1	0	27	39.847	67.102	63.6	62.56	21.67
663341	676768	13427	Pectobacterium_carotovorum_PC1	NC_012917	4932384	1	0	1	32.251	67.127	51.9	50.92	28.18
627004	637492	10488	Streptococcus_agalactiae_A909	NC_007432	2158237	1	0	4	39.728	67.822	35.6	30.08	0.99
5034337	5052101	17764	Mycobacterium_ulcerans_Agy99	NC_008611	5712058	1	0	10	27.139	67.823	65.5	64.55	23.03
338051	358399	20348	Shewanella_W3-18-1	NC_008750	4775643	1	0	12	28.174	68.398	44.6	45.55	76.62
119412	131393	11981	Xanthomonas_oryzae_KACC10331	NC_006834	5012031	1	0	29	40.244	68.447	63.7	60.41	4.85
3663451	3673935	10484	Bacillus_weihenstephanensis_KBAB4	NC_010184	5337958	1	0	9	42.498	68.463	35.6	34.49	30.54
1459677	1473399	13722	Mycobacterium_ulcerans_Agy99	NC_008611	5712058	1	0	20	31.215	68.537	65.5	63.18	6.83
4390209	4400274	10065	Mycobacterium_marinum_M	NC_010612	6731639	1	0	17	40.355	68.741	65.7	63.43	10.62
422283	447823	25540	Rhodobacter_sphaeroides_ATCC_17025	NC_009428	3263694	1	0	10	26.043	68.8	68.5	67.17	16
6459052	6475054	16002	Pseudomonas_aeruginosa_PA7	NC_009656	6682459	1	0	9	34.789	68.856	66.4	61.86	8.52
722194	733069	10875	Shewanella_baltica_OS185	NC_009665	5304396	1	0	1	34.525	68.958	46.3	42.77	6.46
4860218	4872744	12526	Pseudomonas_aeruginosa_UCBPP-PA14	NC_008463	6631043	1	0	17	36.191	69.29	66.3	61.48	6.53
2365925	2380315	14390	Xylella_fastidiosa	NC_002488	2717582	1	0	13	43.725	69.892	52.7	58.52	94.09
4469789	4499289	29500	Xanthomonas_campestris_8004	NC_007086	5222261	1	0	21	34.279	70.115	65	65.61	56.32
4412228	4441706	29478	Xanthomonas_campestris_ATCC_33913	NC_003902	5148705	1	0	22	33.893	70.349	65.1	65.62	51.74
1742700	1757309	14609	Xanthomonas_oryzae_KACC10331	NC_006834	5012031	1	0	27	37.991	70.414	63.7	63.57	37.87
2814443	2837691	23248	Shewanella_ANA-3	NC_008577	5043236	1	0	2	28.407	70.423	48.1	44.34	5.63
2889019	2899991	10972	Escherichia_coli_536	NC_008253	5009476	1	0	17	39.127	70.444	50.5	46.4	8.67
1415588	1453598	38010	Mycobacterium_avium_104	NC_008595	5553713	1	0	27	24.797	70.833	69	65.66	8.33
1703711	1714688	10977	Mycobacterium_marinum_M	NC_010612	6731639	1	0	6	39.612	70.861	65.7	65	32.62
955639	970305	14666	Escherichia_coli_SMS_3_5	NC_010498	5140795	1	0	33	34.731	71.014	50.5	48.82	20.87
611992	622288	10296	Streptococcus_agalactiae_NEM316	NC_004368	2243078	1	0	6	40.549	71.028	35.6	29.98	0.93
3140516	3153680	13164	Escherichia_coli_C_ATCC_8739	NC_010468	4814022	1	0	18	34.55	71.111	50.9	48.45	12.78
826660	857724	31064	Yersinia_pseudotuberculosis_YPIII	NC_010465	4756434	1	0	19	24.665	71.333	47.5	46.82	28.67
1034384	1049098	14714	Xanthomonas_campestris_8004	NC_007086	5222261	1	0	26	43.337	71.347	65	58.53	4.01
3406184	3423871	17687	Yersinia_pseudotuberculosis_YPIII	NC_010465	4756434	1	0	25	30.942	71.698	47.5	48.15	61.13
4436885	4462548	25663	Shewanella_putrefaciens_CN-32	NC_009438	4725781	1	0	2	29.66	71.823	44.5	42.46	7.73
3621850	3631999	10149	Pseudomonas_putida_KT2440	NC_002947	6270176	1	0	29	45.961	71.921	61.5	63.78	83.09
431177	448449	17272	Yersinia_pseudotuberculosis_YPIII	NC_010465	4756434	1	0	21	30.594	71.956	47.5	52.52	99.26
305976	321329	15353	Streptococcus_pneumoniae_Taiwan19F_14	NC_012469	2142322	1	0	4	35.633	72.263	39.8	31.18	0.73
2501930	2514312	12382	Shewanella_baltica_OS185	NC_009665	5304396	1	0	12	36.634	72.512	46.3	49.19	94.31
916639	927354	10715	Shewanella_baltica_OS155	NC_009052	5200625	1	0	4	36.816	72.594	46.3	43.26	7.11
930674	946696	16022	Shewanella_baltica_OS195	NC_009997	5423673	1	0	11	33.017	72.673	46.3	44.6	15.02
1736043	1757046	21003	Mycobacterium_marinum_M	NC_010612	6731639	1	0	8	32.558	72.698	65.7	67.76	90.79
3208775	3223425	14650	Escherichia_coli_O157H7	NC_002695	5577000	1	0	26	38.593	73.067	50.5	42.66	1.6
4041475	4063879	22404	Klebsiella_pneumoniae_NTUH_K2044	NC_012731	5323499	1	0	6	29.965	73.077	57.7	61.96	97.44
2926058	2947195	21137	Escherichia_coli_IAI39	NC_011750	5205384	1	0	32	31.305	73.14	50.6	49.64	28.1
3787823	3834510	46687	Bradyrhizobium_ORS278	NC_009445	7563110	1	0	25	22.105	73.585	65.5	64.47	8.81
1346683	1358247	11564	Shigella_boydii_Sb227	NC_007613	4584392	1	0	16	36.214	73.59	51.2	48.45	8.97
1609483	1619860	10377	Xylella_fastidiosa	NC_002488	2717582	1	0	8	49.157	73.643	52.7	60.62	95.74
3886164	3917255	31091	Yersinia_pseudotuberculosis_IP32953	NC_006155	4812453	1	0	24	25.484	73.684	47.6	46.86	32.24
2801290	2814230	12940	Escherichia_coli_HS	NC_009800	4709875	1	0	18	36.545	73.743	50.8	49.18	18.44
238812	249039	10227	Yersinia_pseudotuberculosis_YPIII	NC_010465	4756434	1	0	23	39.066	73.799	47.5	49.32	75.98
486634	500069	13435	Campylobacter_jejuni_RM1221	NC_003912	1803229	1	0	1	37.193	74.242	30.3	31.78	85.61
3052815	3066385	13570	Shewanella_baltica_OS185	NC_009665	5304396	1	0	15	34.684	74.286	46.3	45.25	23.12
343926	354348	10422	Streptococcus_pneumoniae_CGSP14	NC_010582	2240758	1	0	1	40.952	74.882	39.5	32.39	1.9
1337332	1349768	12436	Wolbachia_wRi	NC_012416	1466529	1	0	4	34.396	75	35.2	35.97	77.59
46924	57549	10625	Xanthomonas_oryzae_MAFF_311018	NC_007705	5010792	1	0	31	45.383	75	63.7	60.19	3.66
4189503	4213330	23827	Mycobacterium_avium_paratuberculosis	NC_002944	4898778	1	0	8	28.226	75.248	69.3	63.78	0.99
5503315	5515650	12335	Pseudomonas_aeruginosa_PA7	NC_009656	6682459	1	0	25	41.892	75.281	66.4	61.52	8.43
3494199	3508344	14145	Pseudomonas_putida_KT2440	NC_002947	6270176	1	0	4	44.976	75.286	61.5	56.34	7.09
1444281	1461145	16864	Shewanella_baltica_OS155	NC_009052	5200625	1	0	6	31.133	75.329	46.3	43.42	5.26
4865615	4879285	13670	Escherichia_coli_UTI89	NC_007946	5138109	1	0	46	37.323	75.405	50.6	50.74	43.24
4817155	4845662	28507	Mycobacterium_marinum_M	NC_010612	6731639	1	0	21	29.831	75.862	65.7	63.09	5.6
2338858	2353094	14236	Shewanella_MR-7	NC_008322	4861076	1	0	5	36.336	75.893	47.9	49.23	78.87
136934	154907	17973	Rhodobacter_sphaeroides_ATCC_17025	NC_009428	3263694	1	0	14	32.17	75.978	68.5	69.48	74.86
2580144	2592548	12404	Mycobacterium_ulcerans_Agy99	NC_008611	5712058	1	0	18	35.021	76.159	65.5	64.88	34
2597771	2608341	10570	Bordetella_pertussis	NC_002929	4144564	1	0	3	44.217	76.166	67.7	60.95	1.3
2044161	2055033	10872	Streptococcus_pneumoniae_Hungary19A_6	NC_010380	2277696	1	0	1	42.049	76.214	39.6	32.93	0.97
1564802	1575477	10675	Bifidobacterium_longum_infantis_ATCC_15697	NC_011593	2873216	1	0	16	52.744	76.226	59.9	63.95	94.72
3096423	3109218	12795	Acinetobacter_baumannii_SDF	NC_010400	3470840	1	0	3	38.604	76.404	39.2	37.82	13.48
4135574	4146145	10571	Bordetella_bronchiseptica	NC_002927	5415453	1	0	16	48.341	76.436	68.1	61.06	1.78
1525117	1540497	15380	Xylella_fastidiosa	NC_002488	2717582	1	0	7	46.468	76.437	52.7	59.07	95.4
2425070	2435727	10657	Xanthomonas_campestris_ATCC_33913	NC_003902	5148705	1	0	29	50.366	76.471	65.1	63.95	21.22
1179331	1189980	10649	Shigella_flexneri_2a_2457T	NC_004741	4665060	1	0	1	40.089	76.798	50.9	51.08	49.19
2494720	2509929	15209	Shewanella_MR-7	NC_008322	4861076	1	0	3	35.785	76.825	47.9	48.09	51.11
4098135	4108776	10641	Yersinia_pseudotuberculosis_IP32953	NC_006155	4812453	1	0	11	39.875	76.854	47.6	50.34	88.09
2543760	2554480	10720	Xanthomonas_campestris_8004	NC_007086	5222261	1	0	30	52.644	76.875	65	63.96	22.5
3286612	3297271	10659	Xanthomonas_oryzae_KACC10331	NC_006834	5012031	1	0	25	45.448	76.89	63.7	60.67	6.26
1725001	1739610	14609	Xanthomonas_oryzae_MAFF_311018	NC_007705	5010792	1	0	33	39.609	76.923	63.7	63.55	39.64
2861568	2872538	10970	Shewanella_W3-18-1	NC_008750	4775643	1	0	16	41.492	76.923	44.6	44.7	54.78
2257042	2272262	15220	Shewanella_W3-18-1	NC_008750	4775643	1	0	6	37.543	77.346	44.6	43.92	33.33
4764376	4782335	17959	Xanthomonas_oryzae_MAFF_311018	NC_007705	5010792	1	0	6	39.405	77.455	63.7	65.26	90.55
4343992	4358300	14308	Bacillus_cereus_Q1	NC_011969	5288684	1	0	9	43.753	77.473	35.6	32.27	4.67
1318305	1340789	22484	Acinetobacter_baumannii_AYE	NC_010410	3992524	1	0	7	40.601	77.714	39.4	41.41	92.57
1194544	1208452	13908	Streptococcus_pneumoniae_R6	NC_003098	2067739	1	0	7	39.107	78.082	39.7	32.67	2.05
584178	599518	15340	Bifidobacterium_longum	NC_004307	2288878	1	0	6	42.229	78.231	60.1	52.13	1.36
700937	713514	12577	Rickettsia_canadensis_McKiel	NC_009879	1176341	1	0	1	40.924	78.261	31.1	29.06	3.26
867885	877984	10099	Clostridium_botulinum_A_ATCC_19397	NC_009697	3918643	1	0	15	60.094	78.272	28.2	22.69	0.26
4877365	4887852	10487	Escherichia_coli_S88	NC_011742	5104158	1	0	27	43.56	78.288	50.7	42.89	1.25
2977437	2988395	10958	Escherichia_coli_SMS_3_5	NC_010498	5140795	1	0	19	42.471	78.355	50.5	46.45	7.79
2756659	2767641	10982	Methylobacterium_extorquens_AM1	NC_012808	5590056	1	0	7	46.429	78.643	68.7	71.12	92.81
3289021	3308576	19555	Escherichia_coli_O157_H7_EC4115	NC_011353	5651677	1	0	24	41.314	78.873	50.5	44.59	2.82
4640840	4652355	11515	Shewanella_baltica_OS155	NC_009052	5200625	1	0	17	37.659	78.876	46.3	43.54	7.87
807044	838053	31009	Yersinia_pseudotuberculosis_IP_31758	NC_009708	4790782	1	0	20	26.098	78.947	47.5	46.83	27.63
1346923	1370263	23340	Campylobacter_jejuni_RM1221	NC_003912	1803229	1	0	5	32.229	78.947	30.3	29.64	22.37
1825562	1845894	20332	Bifidobacterium_longum	NC_004307	2288878	1	0	16	35.211	79.091	60.1	52.94	0.91
5315409	5327320	11911	Methylobacterium_extorquens_DM4	NC_012988	6028679	1	0	10	51.24	79.116	68.1	70.24	86.14
892240	903807	11567	Escherichia_coli_O157H7	NC_002695	5577000	1	0	8	47.216	79.158	50.5	44.77	5.05
607946	618541	10595	Rhizobium_etli_CFN_42	NC_007761	4444203	1	0	7	37.993	79.177	61.3	61.03	35.84
1778518	1791481	12963	Shigella_boydii_CDC_3083_94	NC_010658	4681940	1	0	24	38.345	79.213	51.3	47.77	3.65
2474142	2486276	12134	Pseudomonas_aeruginosa_UCBPP-PA14	NC_008463	6631043	1	0	12	42.606	79.368	66.3	55.62	1.12
2765350	2777632	12282	Bordetella_pertussis	NC_002929	4144564	1	0	4	42.831	79.518	67.7	64.14	3.31
2071925	2109577	37652	Corynebacterium_glutamicum_R	NC_009342	3361525	1	0	16	28.732	79.545	54.1	52.29	4.55
243880	261527	17647	Shewanella_putrefaciens_CN-32	NC_009438	4725781	1	0	9	34.6	79.545	44.5	46.95	93.94
1122488	1139961	17473	Streptococcus_pyogenes_SSI-1	NC_004606	1921337	1	0	6	38.974	79.63	38.6	37.33	20.37
746406	759193	12787	Haemophilus_somnus_2336	NC_010519	2296198	1	0	9	43.719	79.661	37.4	40.92	94.92
1665966	1680054	14088	Xanthomonas_oryzae_MAFF_311018	NC_007705	5010792	1	0	32	42.257	79.714	63.7	63.03	28
1525021	1535565	10544	Escherichia_coli_K_12_substr__W3110	AC_000091	4712709	1	0	23	42.406	79.773	50.8	46.19	5.91
868052	878151	10099	Clostridium_botulinum_A_Hall	NC_009698	3814283	1	0	17	60.572	79.839	28.2	22.69	0.27
4209737	4233273	23536	Klebsiella_pneumoniae_342	NC_011283	5721829	1	0	23	32.871	79.916	57.3	54	10.04
4374402	4389711	15309	Anaeromyxobacter_K	NC_011145	5133942	1	0	12	47.724	80	74.8	66.27	0.91
3193144	3204208	11064	Escherichia_coli_O157H7	NC_002695	5577000	1	0	25	49.026	80.04	50.5	43.9	4.03
3660173	3672339	12166	Mycobacterium_ulcerans_Agy99	NC_008611	5712058	1	0	12	36.87	80.087	65.5	66.99	83.77
2296879	2314179	17300	Legionella_pneumophila_Philadelphia_1	NC_002942	3446294	1	0	5	33.41	80.102	38.3	36.57	10.2
1693275	1704042	10767	Streptococcus_pneumoniae_P1031	NC_012467	2142052	1	0	11	43.84	80.102	39.7	32.3	1.02
1266101	1277967	11866	Streptococcus_pneumoniae_CGSP14	NC_010582	2240758	1	0	3	43.244	80.108	39.5	29.05	0.54
777625	787840	10215	Prochlorococcus_marinus_MIT_9515	NC_008817	1728522	1	0	4	43.238	80.12	30.8	28.6	17.47
4621775	4640565	18790	Shewanella_putrefaciens_CN-32	NC_009438	4725781	1	0	1	35.402	80.162	44.5	46.14	85.02
4177052	4187631	10579	Shewanella_baltica_OS155	NC_009052	5200625	1	0	8	40.195	80.165	46.3	42.21	3.72
2856845	2868061	11216	Diaphorobacter_TPSY	NC_011992	3850810	1	0	12	54.328	80.178	66.8	71.38	98.82
2168491	2197042	28551	Staphylococcus_aureus_RF122	NC_007622	2781711	1	0	4	37.732	80.208	32.8	36.03	97.92
110556	123854	13298	Xanthomonas_oryzae_MAFF_311018	NC_007705	5010792	1	0	29	44.521	80.323	63.7	61.85	11.05
664384	676666	12282	Shigella_boydii_CDC_3083_94	NC_010658	4681940	1	0	6	40.068	80.533	51.3	52.33	68.8
466012	480288	14276	Xanthomonas_campestris_8004	NC_007086	5222261	1	0	28	50.176	80.556	65	60.14	6.39
736931	749604	12673	Shewanella_W3-18-1	NC_008750	4775643	1	0	10	41.729	80.593	44.6	44.48	47.44
1745392	1756190	10798	Streptococcus_pneumoniae_70585	NC_012468	2215892	1	0	3	43.452	80.693	39.7	32.32	1.98
2467743	2480833	13090	Methylobacterium_extorquens_DM4	NC_012988	6028679	1	0	5	51.032	80.837	68.1	56.34	0.22
3799163	3811836	12673	Shewanella_putrefaciens_CN-32	NC_009438	4725781	1	0	5	40.469	80.926	44.5	44.45	49.86
239229	250122	10893	Escherichia_coli_E24377A	NC_009801	5050757	1	0	27	44.602	80.963	50.6	51.33	54.7
4209563	4224273	14710	Shewanella_baltica_OS155	NC_009052	5200625	1	0	16	38.789	81.034	46.3	45.86	35.06
4065681	4080062	14381	Anaeromyxobacter_dehalogenans_2CP-C	NC_007760	5085101	1	0	8	51.53	81.034	74.9	65.08	0.57
4632776	4653032	20256	Anaeromyxobacter_K	NC_011145	5133942	1	0	14	43.767	81.124	74.8	68.99	2.81
605829	617619	11790	Escherichia_coli_SE11	NC_011415	4957337	1	0	27	43.966	81.159	50.8	45.32	4.11
2562901	2574375	11474	Shewanella_halifaxensis_HAW_EB4	NC_010334	5301588	1	0	12	42.752	81.538	44.6	43.79	29.45
2073385	2090633	17248	Shewanella_baltica_OS195	NC_009997	5423673	1	0	9	36.249	81.613	46.3	41.63	3.55
5072704	5084388	11684	Escherichia_coli_UMN026	NC_011751	5276406	1	0	26	45.955	81.798	50.7	43.94	2.47
4943179	4953202	10023	Shewanella_baltica_OS223	NC_011663	5219415	1	0	8	41.119	81.871	46.3	42.82	4.68
2206971	2222121	15150	Shewanella_MR-4	NC_008321	4773520	1	0	11	37.963	81.935	47.9	48.19	53.23
3596972	3607173	10201	Shewanella_baltica_OS195	NC_009997	5423673	1	0	27	44.931	82.061	46.3	39.74	1.15
2130637	2146272	15635	Yersinia_pseudotuberculosis_IP32953	NC_006155	4812453	1	0	18	36.62	82.178	47.6	47.14	39.93
49350	66502	17152	Xanthomonas_oryzae_KACC10331	NC_006834	5012031	1	0	21	41.442	82.292	63.7	62.12	14.58
3568168	3578667	10499	Shewanella_pealeana_ATCC_700345	NC_009901	5248504	1	0	12	45.184	82.317	44.7	37.9	0.61
1610936	1626314	15378	Streptococcus_pneumoniae_R6	NC_003098	2067739	1	0	14	39.029	82.576	39.7	32.52	0.76
4393805	4419562	25757	Pseudomonas_putida_F1	NC_009512	6045107	1	0	27	37.737	82.684	61.9	63.15	80.09
1273068	1286067	12999	Escherichia_coli_O157_H7_EC4115	NC_011353	5651677	1	0	9	48.878	82.71	50.5	41.52	2.34
2126740	2139012	12272	Yersinia_pseudotuberculosis_PB1_	NC_010634	4762700	1	0	15	43.317	82.723	47.5	42.52	2.88
4979731	4990381	10650	Escherichia_coli_IAI39	NC_011750	5205384	1	0	22	46.443	82.744	50.6	42.83	1.46
1330790	1343939	13149	Escherichia_coli_O157H7	NC_002695	5577000	1	0	14	48.758	82.775	50.5	41.48	2.15
572944	583180	10236	Xanthomonas_oryzae_MAFF_311018	NC_007705	5010792	1	0	27	50.851	82.78	63.7	66.26	95.64
2443784	2458843	15059	Xanthomonas_citri	NC_003919	5249491	1	0	22	50.257	82.799	64.8	61.61	6.41
1316094	1329964	13870	Haemophilus_somnus_2336	NC_010519	2296198	1	0	12	45.015	82.822	37.4	39.5	90.18
801579	811768	10189	Streptococcus_pneumoniae_G54	NC_011072	2108653	1	0	12	47.689	82.843	39.6	39.06	29.41
3037714	3075131	37417	Legionella_pneumophila_Corby	NC_009494	3627563	1	0	9	27.663	83.158	38.5	39.62	86.32
1081970	1092053	10083	Salmonella_enterica_serovar_Agona_SL483	NC_011149	4867213	1	0	11	48.009	83.158	52.1	45.65	4.42
2141515	2153437	11922	Yersinia_pseudotuberculosis_PB1_	NC_010634	4762700	1	0	16	43.643	83.206	47.5	41.54	3.31
1490458	1503223	12765	Clostridium_botulinum_B1_Okra	NC_010516	4014780	1	0	19	62.836	83.226	28.3	26.34	10.65
2802429	2824914	22485	Methylobacterium_extorquens_AM1	NC_012808	5590056	1	0	9	43.136	83.265	68.7	72.36	99.18
2272056	2296734	24678	Acinetobacter_baumannii_SDF	NC_010400	3470840	1	0	12	31.824	83.333	39.2	41.2	97.83
350322	371718	21396	Methylobacterium_extorquens_DM4	NC_012988	6028679	1	0	1	49.471	83.394	68.1	67.43	25.27
122118	150812	28694	Pseudomonas_aeruginosa_PA7	NC_009656	6682459	1	0	17	35.239	83.406	66.4	56.35	0.87
970344	982366	12022	Sulfolobus_islandicus_M_16_27	NC_012632	2730865	1	0	4	46.657	83.408	35	37.74	95.96
2332821	2347988	15167	Shewanella_baltica_OS185	NC_009665	5304396	1	0	9	39.064	83.43	46.3	47.79	79.36
654961	665567	10606	Sulfolobus_islandicus_Y_G_57_14	NC_012622	2740659	1	0	3	50.831	83.465	35.4	40.2	99.61
311382	323333	11951	Streptococcus_pyogenes_MGAS8232	NC_003485	1922089	1	0	1	51.39	83.544	38.5	38.3	44.3
811169	825589	14420	Staphylococcus_aureus_RF122	NC_007622	2781711	1	0	3	47.641	83.684	32.8	31.18	11.58
1714650	1728795	14145	Haemophilus_influenzae_86_028NP	NC_007146	1941840	1	0	6	43.18	83.704	38.2	39.83	90.37
1945929	1958721	12792	Xylella_fastidiosa	NC_002488	2717582	1	0	18	54.114	83.732	52.7	51.01	31.58
2462277	2473892	11615	Escherichia_coli_K_12_substr__MG1655	NC_000913	4705957	1	0	21	44.326	83.96	50.8	45.14	4.01
345430	360233	14803	Escherichia_coli_HS	NC_009800	4709875	1	0	25	39.619	84.026	50.8	48.03	9.27
826606	842058	15452	Mycobacterium_ulcerans_Agy99	NC_008611	5712058	1	0	24	35.561	84.066	65.5	63.43	7.42
4873469	4891796	18327	Pseudomonas_aeruginosa_UCBPP-PA14	NC_008463	6631043	1	0	18	39.377	84.27	66.3	61.79	6.46
1618626	1633845	15219	Streptococcus_pneumoniae_D39	NC_008533	2075346	1	0	5	40.828	84.328	39.7	32.42	1.49
495692	505731	10039	Rickettsia_canadensis_McKiel	NC_009879	1176341	1	0	2	46.27	84.348	31.1	30.13	28.7
2748746	2763397	14651	Escherichia_coli_SE11	NC_011415	4957337	1	0	18	41.285	84.384	50.8	42.62	0.3
3523817	3534612	10795	Bacillus_weihenstephanensis_KBAB4	NC_010184	5337958	1	0	2	52.336	84.394	35.6	39.73	96.1
976396	993889	17493	Rickettsia_felis_URRWXCal2	NC_007109	1506365	1	0	5	41.746	84.524	32.5	31.55	21.43
1833596	1846907	13311	Shewanella_pealeana_ATCC_700345	NC_009901	5248504	1	0	2	43.762	84.794	44.7	42.65	10.57
894557	906487	11930	Escherichia_coli_O157_H7_EC4115	NC_011353	5651677	1	0	7	54.027	84.797	50.5	44.66	5.57
4970675	4980913	10238	Escherichia_coli_SMS_3_5	NC_010498	5140795	1	0	7	48.285	84.848	50.5	44.36	4.04
3806034	3818937	12903	Shigella_boydii_CDC_3083_94	NC_010658	4681940	1	0	34	43.727	85.154	51.3	51.99	62.75
465420	477754	12334	Xanthomonas_campestris_ATCC_33913	NC_003902	5148705	1	0	5	55.951	85.158	65.1	59.78	4.87
1967715	1979866	12151	Sulfolobus_islandicus_Y_N_15_51	NC_012623	2852339	1	0	8	49.25	85.281	35.3	36.13	69.7
300896	311721	10825	Corynebacterium_glutamicum_R	NC_009342	3361525	1	0	2	49.681	85.294	54.1	58.38	98.04
1959529	1981738	22209	Pseudomonas_putida_GB_1	NC_010322	6165265	1	0	13	41.865	85.348	61.9	61.48	26.01
939941	953975	14034	Streptococcus_pneumoniae_JJA	NC_012466	2150524	1	0	12	43.741	85.43	39.7	30.5	0.66
907525	924127	16602	Shewanella_baltica_OS223	NC_011663	5219415	1	0	9	39.916	85.437	46.3	48.39	92.23
4436844	4452396	15552	Yersinia_pestis_Angola	NC_010159	4568601	1	0	6	37.181	85.467	47.6	44.9	11.76
499492	525194	25702	Xylella_fastidiosa	NC_002488	2717582	1	0	19	44.061	85.577	52.7	62.12	98.08
1650451	1665645	15194	Streptococcus_pneumoniae_JJA	NC_012466	2150524	1	0	9	42.822	85.612	39.7	32.41	1.44
2031989	2047296	15307	Shewanella_baltica_OS185	NC_009665	5304396	1	0	17	40.601	85.63	46.3	44.11	10.56
859295	884111	24816	Bacillus_cereus_ATCC_10987	NC_003909	5298916	1	0	10	40.925	85.714	35.6	34.45	28.57
970089	982686	12597	Sulfolobus_islandicus_L_S_2_15	NC_012589	2775362	1	0	10	51.137	85.714	35.1	33.53	13.82
4532453	4543052	10599	Escherichia_coli_K_12_substr__MG1655	NC_000913	4705957	1	0	17	46.419	85.812	50.8	42.8	1.37
200578	213178	12600	Methanococcus_maripaludis_C5	NC_009135	1806201	1	0	2	55.495	85.816	33	28.31	1.42
7318944	7331644	12700	Bradyrhizobium_ORS278	NC_009445	7563110	1	0	34	46.691	85.86	65.5	62.6	4.94
1309011	1321459	12448	Klebsiella_pneumoniae_342	NC_011283	5721829	1	0	4	44.82	85.872	57.3	53.65	10.15
4515725	4531082	15357	Xanthomonas_oryzae_MAFF_311018	NC_007705	5010792	1	0	7	47.189	85.981	63.7	62.34	15.89
807649	818155	10506	Borrelia_garinii_PBi	NC_006156	917164	1	0	6	50.841	86.047	28.3	26.99	22.09
3393606	3404662	11056	Acinetobacter_baumannii_ATCC_17978	NC_009085	4033558	1	0	9	56.309	86.072	38.9	38.89	44.85
3294789	3308277	13488	Methylobacterium_extorquens_DM4	NC_012988	6028679	1	0	8	56.925	86.136	68.1	60.81	2.5
3529772	3541841	12069	Shewanella_W3-18-1	NC_008750	4775643	1	0	26	47.24	86.154	44.6	38.67	0.26
1333550	1347133	13583	Bifidobacterium_longum_DJO10A	NC_010816	2409732	1	0	12	48.565	86.207	60.1	64.8	98.85
3373460	3383483	10023	Bordetella_pertussis	NC_002929	4144564	1	0	12	50.418	86.241	67.7	68.26	61.67
2335340	2347253	11913	Legionella_pneumophila_Corby	NC_009494	3627563	1	0	2	43.359	86.333	38.5	37.08	23.33
1586125	1599881	13756	Escherichia_coli_O157_H7_EC4115	NC_011353	5651677	1	0	43	52.633	86.42	50.5	46.49	8.4
1191237	1203305	12068	Shewanella_putrefaciens_CN-32	NC_009438	4725781	1	0	20	45.548	86.528	44.5	38.64	0.52
2350996	2373507	22511	Shewanella_MR-4	NC_008321	4773520	1	0	10	35.036	86.603	47.9	48.69	68.9
4843089	4859723	16634	Bacillus_anthracis_str_Sterne	NC_005945	5303359	1	0	7	48.279	86.624	35.4	34.99	40.76
4841878	4858512	16634	Bacillus_anthracis_Ames_0581	NC_007530	5302097	1	0	7	48.264	86.624	35.4	34.99	40.13
451309	461331	10022	Escherichia_fergusonii_ATCC_35469	NC_011740	4654265	1	0	10	49.885	86.652	49.9	45.89	5.91
2547725	2559224	11499	Xanthomonas_citri	NC_003919	5249491	1	0	24	60.648	86.667	64.8	63.84	22.44
3380326	3399728	19402	Shewanella_baltica_OS155	NC_009052	5200625	1	0	30	37.4	86.742	46.3	36.92	0.38
1294019	1305346	11327	Acinetobacter_baumannii_SDF	NC_010400	3470840	1	0	11	48.214	86.755	39.2	36.49	3.31
1713103	1731434	18331	Shewanella_baltica_OS223	NC_011663	5219415	1	0	22	39.691	86.786	46.3	36.32	0.36
3246317	3258233	11916	Rhizobium_leguminosarum_bv_viciae_3841	NC_008380	5129387	1	0	12	46.451	86.792	61.1	56.89	3.07
4841752	4858386	16634	Bacillus_anthracis_Ames	NC_003997	5301969	1	0	7	48.26	86.943	35.4	34.99	40.13
1176655	1186735	10080	Escherichia_coli_O157_H7_EC4115	NC_011353	5651677	1	0	38	58.116	86.957	50.5	47.94	18.12
3958098	3969594	11496	Pseudomonas_syringae_pv_B728a	NC_007005	6180751	1	0	26	51.249	86.981	59.2	61.31	83.77
1148609	1163436	14827	Sinorhizobium_meliloti	NC_003047	3706337	1	0	6	39.544	86.992	62.7	62.09	22.76
2272681	2300685	28004	Staphylococcus_aureus_USA300_FPR3757	NC_007793	2913809	1	0	5	50.373	87.255	32.8	36.55	100
2984387	3007443	23056	Shewanella_W3-18-1	NC_008750	4775643	1	0	14	36.781	87.255	44.6	44.6	49.02
4844201	4860835	16634	Bacillus_anthracis_CDC_684	NC_012581	5304831	1	0	6	48.384	87.261	35.4	34.98	43.31
3224495	3244348	19853	Klebsiella_pneumoniae_MGH_78578	NC_009648	5391051	1	0	18	38.203	87.266	57.5	48.61	1.12
2600391	2610917	10526	Bacillus_cereus_G9842	NC_011772	5464296	1	0	4	59.409	87.28	35.3	34.3	33.86
3207340	3218325	10985	Salmonella_enterica_arizonae_serovar_62_z4_z23__	NC_010067	4666526	1	0	9	63.669	87.321	51.4	47.44	12.2
3328173	3341172	12999	Escherichia_coli_E24377A	NC_009801	5050757	1	0	32	47.538	87.467	50.6	48.26	16.71
794848	811424	16576	Escherichia_coli_HS	NC_009800	4709875	1	0	21	40.268	87.5	50.8	50.07	30
3311216	3331130	19914	Shewanella_oneidensis	NC_004347	5040801	1	0	24	38.723	87.55	46	36.41	0.4
1358203	1368440	10237	Xylella_fastidiosa_M12	NC_010513	2510489	1	0	11	57.06	87.552	51.9	60.68	98.76
465200	484005	18805	Streptococcus_agalactiae_A909	NC_007432	2158237	1	0	2	38.428	87.611	35.6	35.28	46.02
2382570	2397221	14651	Shigella_boydii_Sb227	NC_007613	4584392	1	0	37	41.434	87.662	51.2	42.68	0.32
1980296	1991988	11692	Stenotrophomonas_maltophilia_K279a	NC_010943	4920428	1	0	22	61.379	87.681	66.3	65.03	15.22
1163554	1197455	33901	Streptococcus_agalactiae_NEM316	NC_004368	2243078	1	0	2	35.07	87.692	35.6	38.04	90.77
1862001	1873233	11232	Streptococcus_pyogenes_MGAS10270	NC_008022	1955799	1	0	1	60.706	87.719	38.4	36.54	12.87
1590548	1609365	18817	Haemophilus_somnus_129PT	NC_008309	2036382	1	0	1	41.436	87.736	37.2	38.36	81.13
1582175	1599035	16860	Bacillus_cereus_G9842	NC_011772	5464296	1	0	1	50.095	87.774	35.3	35.66	60.82
785055	798022	12967	Streptococcus_equi_4047	NC_012471	2285991	1	0	7	66.031	87.861	41.3	38.97	13.29
1922708	1936648	13940	Yersinia_pestis_KIM_10	NC_004088	4666481	1	0	15	43.244	87.879	47.6	47.26	40.3
598444	609341	10897	Streptococcus_agalactiae_2603	NC_004116	2191128	1	0	3	49.332	87.879	35.6	29.7	0.51
16907	30954	14047	Methanococcus_maripaludis_C6	NC_009975	1769111	1	0	2	59.092	87.903	33.4	30.42	5.65
2519360	2540421	21061	Yersinia_pseudotuberculosis_IP_31758	NC_009708	4790782	1	0	17	37.003	87.946	47.5	46.53	27.68
2924490	2936720	12230	Escherichia_coli_O157H7	NC_002695	5577000	1	0	24	58.1	87.973	50.5	46.26	6.9
2219547	2247469	27922	Staphylococcus_aureus_NCTC_8325	NC_007795	2861667	1	0	2	48.661	88.119	32.9	36.67	100
4526777	4537184	10407	Xanthomonas_oryzae_KACC10331	NC_006834	5012031	1	0	4	56.416	88.186	63.7	63.81	47.89
225223	236992	11769	Streptococcus_pyogenes_MGAS8232	NC_003485	1922089	1	0	3	53.426	88.199	38.5	39.98	73.91
3617539	3639937	22398	Escherichia_coli_IAI39	NC_011750	5205384	1	0	46	39.972	88.21	50.6	51.73	69.43
600877	616466	15589	Xylella_fastidiosa	NC_002488	2717582	1	0	17	53.432	88.304	52.7	55.18	79.53
832204	857434	25230	Escherichia_coli_E24377A	NC_009801	5050757	1	0	24	36.986	88.325	50.6	46.29	4.06
4005859	4016588	10729	Shewanella_MR-7	NC_008322	4861076	1	0	14	49.609	88.341	47.9	52.15	98.65
1410055	1421842	11787	Streptococcus_pyogenes_MGAS5005	NC_007297	1864820	1	0	1	54.209	88.387	38.5	40.95	89.03
2258183	2277879	19696	Klebsiella_pneumoniae_MGH_78578	NC_009648	5391051	1	0	19	38.155	88.476	57.5	50.93	4.09
1378423	1389021	10598	Salmonella_enterica_arizonae_serovar_62_z4_z23__	NC_010067	4666526	1	0	3	64.448	88.479	51.4	46.32	7.83
3860646	3898162	37516	Shewanella_baltica_OS185	NC_009665	5304396	1	0	7	30.779	88.489	46.3	43.47	4.32
2659538	2682935	23397	Bordetella_pertussis	NC_002929	4144564	1	0	16	36.43	88.506	67.7	65.82	9.77
2737834	2754312	16478	Shewanella_pealeana_ATCC_700345	NC_009901	5248504	1	0	9	43.215	88.535	44.7	42.22	7.96
3762576	3775294	12718	Bacillus_anthracis_Ames_0581	NC_007530	5302097	1	0	6	53.419	88.537	35.4	35.13	46.83
3762449	3775167	12718	Bacillus_anthracis_Ames	NC_003997	5301969	1	0	6	53.417	88.537	35.4	35.13	46.83
2335776	2354773	18997	Shewanella_W3-18-1	NC_008750	4775643	1	0	5	41.463	88.664	44.6	47.58	95.14
1036180	1047303	11123	Escherichia_coli_C_ATCC_8739	NC_010468	4814022	1	0	4	48.103	88.732	50.9	46.69	5.87
412963	423342	10379	Shigella_boydii_Sb227	NC_007613	4584392	1	0	5	45.788	88.736	51.2	54.63	97.01
929159	949531	20372	Coxiella_burnetii_CbuG_Q212	NC_011527	2037569	1	0	5	38.894	88.776	42.6	41.73	24.49
4537919	4549709	11790	Escherichia_coli_K_12_substr__W3110	AC_000091	4712709	1	0	16	46.859	88.832	50.8	43.52	1.78
2305703	2318801	13098	Bifidobacterium_longum_infantis_ATCC_15697	NC_011593	2873216	1	0	41	63.982	88.889	59.9	53.53	5.09
4848095	4869672	21577	Mycobacterium_marinum_M	NC_010612	6731639	1	0	22	42.644	88.925	65.7	63.31	6.19
5636548	5648158	11610	Mycobacterium_marinum_M	NC_010612	6731639	1	0	1	58.354	88.967	65.7	67.88	90.89
3116571	3131565	14994	Yersinia_pestis_Angola	NC_010159	4568601	1	0	10	41.673	89	47.6	47.03	36.67
2157694	2168974	11280	Shigella_boydii_Sb227	NC_007613	4584392	1	0	25	46.445	89	51.2	49.7	16.75
4522205	4554104	31899	Pseudomonas_syringae_pv_B728a	NC_007005	6180751	1	0	25	38.179	89.005	59.2	53.72	2.09
1682946	1703670	20724	Xanthomonas_oryzae_KACC10331	NC_006834	5012031	1	0	28	47.583	89.076	63.7	62.49	18.91
1116838	1130450	13612	Streptococcus_pyogenes_MGAS10394	NC_006086	1927019	1	0	2	54.712	89.209	38.7	39.68	69.06
3815686	3827611	11925	Mycobacterium_marinum_M	NC_010612	6731639	1	0	11	56.137	89.209	65.7	59.54	0.36
1788071	1799994	11923	Shewanella_halifaxensis_HAW_EB4	NC_010334	5301588	1	0	19	48.721	89.269	44.6	34.72	0.23
1097908	1107971	10063	Salmonella_enterica_serovar_Typhi_Ty2	NC_004631	4860418	1	0	33	68.94	89.286	52.1	42.81	2.31
4895562	4907288	11726	Xanthomonas_oryzae_KACC10331	NC_006834	5012031	1	0	2	55.907	89.311	63.7	64.94	77.43
1038156	1064898	26742	Shigella_boydii_Sb227	NC_007613	4584392	1	0	10	31.119	89.349	51.2	47.95	3.55
1422914	1460266	37352	Methanococcus_maripaludis_C7	NC_009637	1798019	1	0	5	41.834	89.362	33.3	34.48	85.11
801155	823907	22752	Rhodobacter_sphaeroides_ATCC_17025	NC_009428	3263694	1	0	8	36.991	89.362	68.5	66.21	6.38
4369058	4389856	20798	Rhodopseudomonas_palustris_BisB5	NC_007958	4962613	1	0	4	44.091	89.362	64.8	61.11	2.55
2665913	2679987	14074	Escherichia_coli_O157H7	NC_002695	5577000	1	0	54	58.694	89.487	50.5	51.95	68.97
1873161	1883224	10063	Salmonella_typhi	NC_003198	4877738	1	0	23	68.617	89.518	52.1	42.83	1.47
1207108	1231607	24499	Bifidobacterium_longum_infantis_ATCC_15697	NC_011593	2873216	1	0	37	50.482	89.565	59.9	54.14	4.35
327972	342948	14976	Francisella_tularensis_holarctica_FTNF002_00	NC_009749	1917922	1	0	8	43.808	89.683	32.2	31.55	28.57
2024332	2037042	12710	Xylella_fastidiosa_M12	NC_010513	2510489	1	0	15	60.283	89.691	51.9	56.45	90.21
4605993	4632481	26488	Pseudomonas_putida_KT2440	NC_002947	6270176	1	0	34	48.792	89.7	61.5	54.61	3.86
3535752	3548574	12822	Bacillus_thuringiensis_konkukian	NC_005957	5312507	1	0	2	57.703	89.706	35.4	40.66	96.81
2281477	2295575	14098	Bacillus_thuringiensis_konkukian	NC_005957	5312507	1	0	5	57.349	89.757	35.4	32.45	7.82
4907642	4947257	39615	Escherichia_coli_SMS_3_5	NC_010498	5140795	1	0	37	31.349	89.764	50.5	46.34	1.57
3321970	3333409	11439	Shewanella_MR-4	NC_008321	4773520	1	0	7	47.438	89.781	47.9	43.34	2.92
2461840	2476482	14642	Shigella_flexneri_2a_2457T	NC_004741	4665060	1	0	39	46.554	89.809	50.9	42.53	0.32
1691456	1702323	10867	Pseudomonas_syringae_pv_B728a	NC_007005	6180751	1	0	8	56.753	89.821	59.2	56.03	10.36
50960	66357	15397	Staphylococcus_aureus_Mu3	NC_009782	2921314	1	0	3	69.63	89.84	32.9	32.92	54.55
1204905	1229650	24745	Mycobacterium_ulcerans_Agy99	NC_008611	5712058	1	0	21	31.765	89.868	65.5	65.37	47.58
1916948	1930887	13939	Methylobacterium_extorquens_AM1	NC_012808	5590056	1	0	4	57.201	89.873	68.7	65.32	6.84
3820136	3831087	10951	Bacillus_cereus_ATCC_10987	NC_003909	5298916	1	0	3	61.924	89.937	35.6	33.62	15.3
1302674	1355917	53243	Rhodobacter_sphaeroides_ATCC_17025	NC_009428	3263694	1	0	7	30.379	90	68.5	68.61	50
3542519	3553886	11367	Salmonella_enterica_serovar_Agona_SL483	NC_011149	4867213	1	0	12	60.132	90.047	52.1	53.51	64.45
3590569	3603518	12949	Yersinia_pseudotuberculosis_PB1_	NC_010634	4762700	1	0	14	49.894	90.055	47.5	46.2	25.14
2051685	2070126	18441	Staphylococcus_aureus_aureus_MSSA476	NC_002953	2839800	1	0	1	58.909	90.066	32.9	31.46	18.54
3161334	3178192	16858	Pseudomonas_putida_KT2440	NC_002947	6270176	1	0	27	54.212	90.164	61.5	61.18	28.96
1304341	1315962	11621	Streptococcus_pyogenes_MGAS6180	NC_007296	1924682	1	0	3	60.7	90.184	38.4	36.47	14.72
770671	784797	14126	Pseudomonas_putida_GB_1	NC_010322	6165265	1	0	10	54.829	90.233	61.9	56.08	4.65
3889209	3899741	10532	Salmonella_enterica_Choleraesuis	NC_006905	4823639	1	0	40	62.628	90.244	52.2	47.78	7.76
642470	653226	10756	Escherichia_coli_UMN026	NC_011751	5276406	1	0	29	56.69	90.269	50.7	46.17	6.63
1420244	1430646	10402	Yersinia_pestis_Angola	NC_010159	4568601	1	0	27	49.017	90.278	47.6	44.85	12.96
2545879	2562027	16148	Yersinia_pseudotuberculosis_YPIII	NC_010465	4756434	1	0	26	46.412	90.345	47.5	48.31	64.48
1074453	1089686	15233	Escherichia_coli_UTI89	NC_007946	5138109	1	0	41	55.88	90.361	50.6	41.56	0.9
1280770	1294953	14183	Streptococcus_pyogenes_MGAS10270	NC_008022	1955799	1	0	6	56.129	90.37	38.4	36.48	11.11
3347000	3362321	15321	Xanthomonas_oryzae_MAFF_311018	NC_007705	5010792	1	0	13	54.347	90.373	63.7	63.16	30.12
2696202	2714040	17838	Escherichia_coli_O157_H7_EC4115	NC_011353	5651677	1	0	48	55.117	90.385	50.5	47.41	11.86
492347	506988	14641	Rhizobium_leguminosarum_bv_viciae_3841	NC_008380	5129387	1	0	1	46.766	90.435	61.1	59.07	9.28
894153	904821	10668	Shigella_flexneri_2a_2457T	NC_004741	4665060	1	0	7	53.521	90.487	50.9	50.5	38.75
3388332	3398734	10402	Yersinia_pestis_KIM_10	NC_004088	4666481	1	0	22	50.062	90.498	47.6	44.9	11.31
715135	734528	19393	Wolbachia_wRi	NC_012416	1466529	1	0	7	40.879	90.541	35.2	34.68	31.08
1954064	1965763	11699	Stenotrophomonas_maltophilia_K279a	NC_010943	4920428	1	0	21	66.474	90.58	66.3	64.25	12.32
4821527	4841434	19907	Shewanella_pealeana_ATCC_700345	NC_009901	5248504	1	0	10	44.604	90.734	44.7	44.29	37.07
2329647	2345571	15924	Sulfolobus_islandicus_M_14_25	NC_012588	2646102	1	0	2	48.89	90.798	35.1	39.16	98.77
1259921	1271437	11516	Escherichia_coli_HS	NC_009800	4709875	1	0	20	50.266	90.819	50.8	42.94	1.24
1496897	1516701	19804	Pseudomonas_aeruginosa	NC_002516	6353896	1	0	6	40.254	90.823	66.6	58.86	0.95
3100278	3113276	12998	Shewanella_oneidensis	NC_004347	5040801	1	0	13	46.905	90.838	46	47.56	82.72
935813	953073	17260	Bifidobacterium_longum_infantis_ATCC_15697	NC_011593	2873216	1	0	12	64.864	90.854	59.9	48.77	0.61
2204649	2222688	18039	Yersinia_pseudotuberculosis_IP32953	NC_006155	4812453	1	0	21	43.374	90.875	47.6	44.92	6.84
1866454	1882264	15810	Escherichia_coli_UMN026	NC_011751	5276406	1	0	15	51.748	90.881	50.7	43.98	2.74
278713	292944	14231	Methylobacterium_extorquens_PA1	NC_010172	5549314	1	0	11	64.094	90.885	68.2	61.66	3.39
3007942	3019184	11242	Xanthomonas_oryzae_MAFF_311018	NC_007705	5010792	1	0	16	61.615	90.888	63.7	60.35	4.1
2827370	2845605	18235	Escherichia_coli_S88	NC_011742	5104158	1	0	37	49.752	90.909	50.7	47.03	6.55
705121	716534	11413	Thermotoga_neapolitana_DSM_4359	NC_011978	1911485	1	0	4	54.359	90.909	46.9	39.63	1.21
355927	367593	11666	Methylobacterium_populi_BJ001	NC_010725	5883305	1	0	3	63.916	90.946	69.4	64.8	4.63
3827667	3843032	15365	Mycobacterium_marinum_M	NC_010612	6731639	1	0	12	57.556	90.951	65.7	62.37	3.25
3918395	3936988	18593	Yersinia_pseudotuberculosis_IP32953	NC_006155	4812453	1	0	16	46.656	90.98	47.6	49.84	87.84
2004085	2028153	24068	Shewanella_baltica_OS195	NC_009997	5423673	1	0	14	39.61	90.991	46.3	43.6	6.31
3762949	3780914	17965	Bacillus_anthracis_str_Sterne	NC_005945	5303359	1	0	6	51.1	91.065	35.4	34.88	38.49
5135290	5151222	15932	Pseudomonas_syringae_pv_B728a	NC_007005	6180751	1	0	37	52.822	91.099	59.2	53.05	2.62
1587115	1599046	11931	Neisseria_gonorrhoeae_FA_1090	NC_002946	2184693	1	0	7	56.861	91.111	52.7	53.96	62.78
2332697	2346388	13691	Legionella_pneumophila_Philadelphia_1	NC_002942	3446294	1	0	6	41.292	91.129	38.3	39.87	85.89
2277196	2305200	28004	Staphylococcus_aureus_Newman	NC_009641	2920025	1	0	4	50.431	91.176	32.9	36.57	100
335125	349332	14207	Methylobacterium_populi_BJ001	NC_010725	5883305	1	0	17	63.655	91.176	69.4	67.67	15.93
2677218	2688111	10893	Shigella_flexneri_2a_2457T	NC_004741	4665060	1	0	25	55.527	91.232	50.9	49.4	21.33
3042153	3052500	10347	Shewanella_baltica_OS185	NC_009665	5304396	1	0	6	52.336	91.287	46.3	44.92	21.19
2795880	2810298	14418	Methylobacterium_populi_BJ001	NC_010725	5883305	1	0	8	61.52	91.294	69.4	69.76	49.5
2481597	2554164	72567	Methylobacterium_extorquens_DM4	NC_012988	6028679	1	0	6	47.434	91.358	68.1	62.48	1.23
1302910	1315844	12934	Haemophilus_somnus_2336	NC_010519	2296198	1	0	11	58.519	91.429	37.4	39.91	92
3778241	3789301	11060	Pseudomonas_putida_F1	NC_009512	6045107	1	0	13	64.457	91.45	61.9	58.86	10.41
1311969	1322885	10916	Shewanella_baltica_OS155	NC_009052	5200625	1	0	5	48.981	91.471	46.3	42.49	4.48
472175	482623	10448	Sulfolobus_islandicus_Y_G_57_14	NC_012622	2740659	1	0	5	58.277	91.473	35.4	37.41	89.15
1330242	1341863	11621	Streptococcus_pyogenes_MGAS10270	NC_008022	1955799	1	0	4	61.176	91.515	38.4	36.47	13.94
2130950	2143815	12865	Anaeromyxobacter_dehalogenans_2CP-C	NC_007760	5085101	1	0	14	65.532	91.517	74.9	70.57	4.37
2085503	2112635	27132	Rhodobacter_sphaeroides_ATCC_17025	NC_009428	3263694	1	0	3	40.567	91.525	68.5	70.35	94.92
2235848	2246268	10420	Xanthomonas_campestris_vesicatoria_85-10	NC_007508	5252445	1	0	22	73.839	91.532	64.7	60.2	5.44
3672333	3682960	10627	Escherichia_coli_S88	NC_011742	5104158	1	0	41	59.849	91.543	50.7	49.36	24.52
2400627	2413593	12966	Shigella_boydii_CDC_3083_94	NC_010658	4681940	1	0	13	50.183	91.549	51.3	53.57	91.27
2883355	2905794	22439	Rhodobacter_sphaeroides_ATCC_17025	NC_009428	3263694	1	0	1	42.145	91.608	68.5	68.49	42.66
4060204	4081100	20896	Methylobacterium_extorquens_AM1	NC_012808	5590056	1	0	12	53.424	91.635	68.7	64.91	4.56
2623416	2636639	13223	Shewanella_halifaxensis_HAW_EB4	NC_010334	5301588	1	0	11	47.363	91.646	44.6	37.63	0.51
4950895	4977554	26659	Escherichia_coli_IAI39	NC_011750	5205384	1	0	38	40.512	91.667	50.6	48.87	14.58
4483138	4508108	24970	Salmonella_typhi	NC_003198	4877738	1	0	15	58.528	91.667	52.1	51.86	34.38
357508	374228	16720	Streptococcus_pyogenes_NZ131	NC_011375	1841725	1	0	3	52.045	91.667	38.6	36.91	15.74
2399814	2410657	10843	Xylella_fastidiosa_M12	NC_010513	2510489	1	0	17	65.078	91.667	51.9	57.77	95.18
1253672	1267855	14183	Streptococcus_pyogenes_MGAS6180	NC_007296	1924682	1	0	5	57.402	91.729	38.4	36.47	14.29
548119	560378	12259	Neisseria_gonorrhoeae_NCCP11945	NC_011035	2263912	1	0	1	68.904	91.758	52.4	61.24	100
1324658	1335821	11163	Streptococcus_pneumoniae_R6	NC_003098	2067739	1	0	9	54.774	91.758	39.7	38.73	25.82
1850184	1866278	16094	Pseudomonas_aeruginosa	NC_002516	6353896	1	0	8	46.465	91.774	66.6	66.23	35.99
4093403	4103477	10074	Shewanella_putrefaciens_CN-32	NC_009438	4725781	1	0	4	55.963	91.775	44.5	42.51	14.72
919349	930021	10672	Sulfolobus_islandicus_M_14_25	NC_012588	2646102	1	0	4	58.561	91.803	35.1	35.33	56.15
3741127	3758201	17074	Anaeromyxobacter_dehalogenans_2CP-C	NC_007760	5085101	1	0	20	56.933	91.809	74.9	66.85	1.37
2763892	2779357	15465	Xanthomonas_oryzae_MAFF_311018	NC_007705	5010792	1	0	34	57.609	91.85	63.7	58.53	1.57
1977459	1990545	13086	Mycobacterium_avium_104	NC_008595	5553713	1	0	28	48.1	91.866	69	68.54	33.25
955057	967841	12784	Xylella_fastidiosa	NC_002488	2717582	1	0	5	69.377	91.866	52.7	56.35	84.69
2740481	2755139	14658	Escherichia_coli_APEC_O1	NC_008563	5154626	1	0	48	53.741	91.908	50.5	47.55	10.4
3352565	3368599	16034	Pseudomonas_putida_F1	NC_009512	6045107	1	0	24	58.431	91.914	61.9	61.13	24.53
862099	885750	23651	Yersinia_pseudotuberculosis_YPIII	NC_010465	4756434	1	0	17	42.195	91.919	47.5	47.15	41.92
1908670	1922809	14139	Sulfolobus_islandicus_Y_N_15_51	NC_012623	2852339	1	0	2	53.744	91.919	35.3	35.38	48.48
4320583	4342891	22308	Methylobacterium_populi_BJ001	NC_010725	5883305	1	0	13	56.565	91.923	69.4	68.28	19.62
50960	66357	15397	Staphylococcus_aureus_Mu50	NC_002758	2919651	1	0	2	69.605	91.935	32.9	32.92	57.53
1098608	1110176	11568	Staphylococcus_aureus_Newman	NC_009641	2920025	1	0	2	73.449	91.935	32.9	32.85	51.61
279248	297015	17767	Escherichia_coli_K_12_substr__W3110	AC_000091	4712709	1	0	29	44.792	91.954	50.8	53.54	93.1
395107	406396	11289	Mycobacterium_ulcerans_Agy99	NC_008611	5712058	1	0	28	48.247	91.968	65.5	67.1	85.94
1436460	1450205	13745	Francisella_tularensis_holarctica_FTNF002_00	NC_009749	1917922	1	0	3	43.359	91.971	32.2	32.6	65.69
341616	364626	23010	Lactobacillus_casei_ATCC_334	NC_008526	2936625	1	0	13	42.255	92	46.6	49.7	99.2
1941225	1961669	20444	Shigella_boydii_CDC_3083_94	NC_010658	4681940	1	0	25	45.787	92	51.3	47.55	2.67
3417630	3428691	11061	Pseudomonas_syringae_pv_B728a	NC_007005	6180751	1	0	27	57.303	92	59.2	53.68	4.36
3853588	3875780	22192	Yersinia_pseudotuberculosis_IP32953	NC_006155	4812453	1	0	23	43.161	92.019	47.6	46.26	17.84
4386695	4405413	18718	Bacillus_cereus_ATCC14579	NC_004722	5489121	1	0	11	57.198	92.042	35.3	32.13	4.5
3001944	3028057	26113	Xanthomonas_oryzae_KACC10331	NC_006834	5012031	1	0	24	46.186	92.063	63.7	62.98	25.4
2847774	2861015	13241	Pseudomonas_aeruginosa_UCBPP-PA14	NC_008463	6631043	1	0	13	51.699	92.089	66.3	65.93	30.22
2594630	2613694	19064	Shigella_flexneri_2a_2457T	NC_004741	4665060	1	0	22	43.237	92.116	50.9	55.13	99.59
2683128	2703539	20411	Mycobacterium_avium_104	NC_008595	5553713	1	0	22	39.749	92.164	69	64.67	3.36
2409833	2435556	25723	Shewanella_ANA-3	NC_008577	5043236	1	0	6	41.649	92.228	48.1	39.08	0.52
2217727	2231724	13997	Rhizobium_leguminosarum_bv_viciae_3841	NC_008380	5129387	1	0	16	53.812	92.244	61.1	57.03	2.77
2723252	2741111	17859	Acinetobacter_baumannii_AYE	NC_010410	3992524	1	0	1	56.193	92.273	39.4	37.6	19.09
2784431	2801714	17283	Xanthomonas_oryzae_KACC10331	NC_006834	5012031	1	0	26	53.298	92.281	63.7	58.72	1.05
848464	866567	18103	Yersinia_pseudotuberculosis_IP_31758	NC_009708	4790782	1	0	18	42.183	92.308	47.5	46.53	30.77
3405775	3424222	18447	Bradyrhizobium_ORS278	NC_009445	7563110	1	0	24	47.382	92.327	65.5	62.65	4.7
577353	599729	22376	Methanococcus_maripaludis_C5	NC_009135	1806201	1	0	4	52.64	92.405	33	28.42	1.27
4530256	4540694	10438	Xanthomonas_oryzae_PXO99A	NC_010717	5314934	1	0	15	64.533	92.415	63.6	63.77	44.71
1635361	1645495	10134	Escherichia_coli_APEC_O1	NC_008563	5154626	1	0	13	62.564	92.415	50.5	43.73	2.4
5195012	5209996	14984	Shewanella_baltica_OS195	NC_009997	5423673	1	0	20	50.173	92.416	46.3	40.88	1.12
1113188	1123496	10308	Haemophilus_influenzae_86_028NP	NC_007146	1941840	1	0	1	63.922	92.432	38.2	35.69	4.86
2725	25413	22688	Pseudomonas_putida_GB_1	NC_010322	6165265	1	0	8	56.891	92.509	61.9	56.08	4.12
1520967	1532467	11500	Haemophilus_somnus_129PT	NC_008309	2036382	1	0	2	59.437	92.529	37.2	36.23	28.16
630222	641050	10828	Streptococcus_pyogenes_SSI-1	NC_004606	1921337	1	0	12	64.016	92.529	38.6	37	18.97
2028011	2040905	12894	Salmonella_enterica_serovar_Dublin_CT_02021853	NC_011205	4912093	1	0	19	63.732	92.533	52.2	42.3	1.07
1346401	1362181	15780	Escherichia_coli_APEC_O1	NC_008563	5154626	1	0	47	54.384	92.547	50.5	54.21	97.52
139082	151240	12158	Streptococcus_agalactiae_A909	NC_007432	2158237	1	0	3	57.579	92.571	35.6	36.57	84.57
1646443	1664286	17843	Escherichia_coli_UTI89	NC_007946	5138109	1	0	12	55.698	92.58	50.6	42.46	0.35
319208	337392	18184	Rickettsia_felis_URRWXCal2	NC_007109	1506365	1	0	4	47.226	92.593	32.5	31.41	17.28
3216264	3229239	12975	Escherichia_coli_C_ATCC_8739	NC_010468	4814022	1	0	17	51.89	92.603	50.9	49.06	17.26
1883532	1894098	10566	Streptococcus_equi_zooepidemicus	NC_012470	2180581	1	0	5	73.97	92.611	41.5	41.1	33.5
1976418	1988076	11658	Diaphorobacter_TPSY	NC_011992	3850810	1	0	10	74.329	92.615	66.8	58.54	1.54
2148212	2166586	18374	Yersinia_pseudotuberculosis_IP32953	NC_006155	4812453	1	0	19	44.095	92.636	47.6	48.52	71.32
2599335	2624859	25524	Shewanella_baltica_OS185	NC_009665	5304396	1	0	10	39.403	92.647	46.3	40.84	1.47
2532932	2548425	15493	Xanthomonas_campestris_B100	NC_010688	5151560	1	0	19	73.267	92.661	65	60.61	6.73
2192687	2208556	15869	Pseudomonas_syringae_pv_B728a	NC_007005	6180751	1	0	33	52.391	92.689	59.2	50.9	0.26
2651703	2663487	11784	Xanthomonas_citri	NC_003919	5249491	1	0	5	68.904	92.711	64.8	68.75	99.54
1044450	1058637	14187	Neisseria_gonorrhoeae_FA_1090	NC_002946	2184693	1	0	9	60.885	92.715	52.7	60.04	100
427790	441398	13608	Bifidobacterium_longum	NC_004307	2288878	1	0	2	53.3	92.727	60.1	62.97	95.76
1456445	1466853	10408	Escherichia_coli_UMN026	NC_011751	5276406	1	0	11	66.848	92.786	50.7	39.03	0.8
352900	367674	14774	Lactobacillus_casei	NC_010999	3123185	1	0	11	55.382	92.788	46.3	41.87	1.44
1559375	1572524	13149	Haemophilus_influenzae	NC_000907	1856283	1	0	1	60.945	92.806	38.1	42.76	98.56
619202	644178	24976	Escherichia_coli_SE11	NC_011415	4957337	1	0	28	44.106	92.821	50.8	51.55	58.46
2380107	2397600	17493	Acinetobacter_baumannii_SDF	NC_010400	3470840	1	0	13	48.435	92.821	39.2	38.68	32.31
752711	765726	13015	Staphylococcus_aureus_aureus_MRSA252	NC_002952	2944085	1	0	6	72.105	92.825	32.8	32.68	49.78
5229454	5249990	20536	Mycobacterium_avium_104	NC_008595	5553713	1	0	31	41.349	92.857	69	64.08	2.63
50999	66396	15397	Staphylococcus_aureus_N315	NC_002745	2855028	1	0	1	69.955	92.857	32.8	32.92	58.24
1652430	1663210	10780	Escherichia_coli_O157H7	NC_002695	5577000	1	0	42	70.897	92.941	50.5	44.25	4.9
3589120	3604831	15711	Escherichia_coli_IAI39	NC_011750	5205384	1	0	44	56.575	92.945	50.6	40.69	0.61
2120558	2165852	45294	Rhodobacter_sphaeroides_ATCC_17025	NC_009428	3263694	1	0	2	32.045	92.958	68.5	68.55	46.48
2344791	2386250	41459	Shewanella_baltica_OS195	NC_009997	5423673	1	0	18	32.685	92.969	46.3	43.17	3.12
2559817	2583641	23824	Mycobacterium_avium_104	NC_008595	5553713	1	0	12	41.291	93.013	69	63.32	0.44
2072439	2088746	16307	Staphylococcus_aureus_MW2	NC_003923	2860755	1	0	2	64.678	93.023	32.8	31.47	17.44
4558441	4573631	15190	Pseudomonas_aeruginosa_PA7	NC_009656	6682459	1	0	10	53.618	93.072	66.4	56.05	1.62
783110	795729	12619	Escherichia_coli_C_ATCC_8739	NC_010468	4814022	1	0	26	52.549	93.085	50.9	52.58	78.19
1975326	2002406	27080	Bifidobacterium_longum_DJO10A	NC_010816	2409732	1	0	22	43.342	93.103	60.1	57.61	6.9
2259314	2273290	13976	Escherichia_coli_SE11	NC_011415	4957337	1	0	13	53.468	93.123	50.8	46.05	6.02
3421951	3434049	12098	Xanthomonas_oryzae_KACC10331	NC_006834	5012031	1	0	8	60.334	93.137	63.7	59.09	1.96
305820	322326	16506	Escherichia_coli_O157_H7_EC4115	NC_011353	5651677	1	0	36	65.447	93.175	50.5	42.63	2.08
4379970	4393044	13074	Pseudomonas_putida_F1	NC_009512	6045107	1	0	26	65.485	93.187	61.9	51.33	0.66
1803104	1813906	10802	Sulfolobus_islandicus_Y_G_57_14	NC_012622	2740659	1	0	8	61.866	93.2	35.4	38.31	95.2
422916	432937	10021	Sulfolobus_islandicus_Y_N_15_51	NC_012623	2852339	1	0	12	62.487	93.214	35.3	36.57	78.93
2375676	2395340	19664	Xanthomonas_oryzae_PXO99A	NC_010717	5314934	1	0	21	57.256	93.233	63.6	63.66	46.24
1055912	1066191	10279	Haemophilus_influenzae	NC_000907	1856283	1	0	2	61.694	93.258	38.1	35.74	6.74
459325	473687	14362	Streptococcus_pyogenes_MGAS10750	NC_008024	1964785	1	0	2	67.162	93.284	38.3	33.48	5.22
858446	871168	12722	Xanthomonas_oryzae_MAFF_311018	NC_007705	5010792	1	0	24	60.53	93.299	63.7	62.65	23.71
4394934	4419125	24191	Pseudomonas_putida_KT2440	NC_002947	6270176	1	0	32	53.383	93.333	61.5	58.92	12.94
4232126	4252315	20189	Pseudomonas_putida_GB_1	NC_010322	6165265	1	0	5	58.782	93.355	61.9	63.07	68.77
2433272	2453249	19977	Stenotrophomonas_maltophilia_K279a	NC_010943	4920428	1	0	6	60.545	93.388	66.3	60.46	1.65
955640	966828	11188	Rickettsia_massiliae_MTU5	NC_009900	1380340	1	0	3	52.444	93.388	32.5	30.57	9.92
803426	825520	22094	Yersinia_pseudotuberculosis_YPIII	NC_010465	4756434	1	0	20	50.075	93.396	47.5	49.86	88.21
920566	934270	13704	Staphylococcus_aureus_JH9	NC_009487	2948225	1	0	4	76.586	93.396	32.9	33.91	78.77
765949	788835	22886	Shigella_boydii_Sb227	NC_007613	4584392	1	0	8	42.695	93.401	51.2	51.36	50.25
3428089	3445188	17099	Xanthomonas_oryzae_MAFF_311018	NC_007705	5010792	1	0	12	55.594	93.403	63.7	59.38	1.74
1689962	1700292	10330	Salmonella_enterica_serovar_Schwarzengrund_CVM19633	NC_011094	4776348	1	0	6	80.89	93.407	52.2	40.8	0.66
2780925	2792505	11580	Salmonella_enterica_Choleraesuis	NC_006905	4823639	1	0	27	71.369	93.415	52.2	50.17	18.78
812279	824244	11965	Borrelia_turicatae_91E135	NC_008710	930435	1	0	22	51.452	93.421	29.1	27.92	25
59252	70441	11189	Bordetella_pertussis	NC_002929	4144564	1	0	21	63.165	93.425	67.7	53.32	0.27
4601484	4629459	27975	Pseudomonas_putida_F1	NC_009512	6045107	1	0	10	49.767	93.427	61.9	59.37	12.68
3001373	3015636	14263	Salmonella_enterica_arizonae_serovar_62_z4_z23__	NC_010067	4666526	1	0	8	73.46	93.478	51.4	49.19	17.08
3434051	3445757	11706	Rhizobium_etli_CIAT_652	NC_010994	4577801	1	0	15	53.079	93.506	61.7	57.28	1.56
2015585	2029751	14166	Shigella_flexneri_2a_2457T	NC_004741	4665060	1	0	17	52.733	93.519	50.9	45.89	2.16
2659722	2675530	15808	Escherichia_coli_SE11	NC_011415	4957337	1	0	33	53.591	93.528	50.8	51.81	64.4
2000057	2011430	11373	Pseudomonas_putida_KT2440	NC_002947	6270176	1	0	9	69.388	93.554	61.5	50.11	0.55
743596	761537	17941	Pseudomonas_putida_KT2440	NC_002947	6270176	1	0	19	60.511	93.605	61.5	54.17	3.49
3753129	3763653	10524	Shigella_boydii_CDC_3083_94	NC_010658	4681940	1	0	19	54.926	93.607	51.3	49.69	15.07
1105172	1123963	18791	Methanococcus_maripaludis_C5	NC_009135	1806201	1	0	5	60.975	93.617	33	29.41	4.26
279338	297702	18364	Escherichia_coli_K_12_substr__MG1655	NC_000913	4705957	1	0	29	46.293	93.651	50.8	53.8	95.63
1603566	1619571	16005	Pseudomonas_syringae_pv_B728a	NC_007005	6180751	1	0	31	56.286	93.684	59.2	55.09	7.37
522153	548390	26237	Bacillus_cereus_B4264	NC_011725	5496451	1	0	1	54.645	93.689	35.3	36.11	72.33
4466730	4491694	24964	Salmonella_enterica_serovar_Typhi_Ty2	NC_004631	4860418	1	0	21	58.374	93.717	52.1	51.82	36.13
2747520	2795442	47922	Escherichia_coli_K_12_substr__W3110	AC_000091	4712709	1	0	31	32.621	93.75	50.8	47.35	2.08
774320	784991	10671	Thermotoga_neapolitana_DSM_4359	NC_011978	1911485	1	0	5	61.22	93.75	46.9	45.42	17.05
1074451	1084587	10136	Salmonella_enterica_serovar_Paratyphi_A_AKU_12601	NC_011147	4647252	1	0	26	74.532	93.792	52.2	42.89	1.55
3118232	3128919	10687	Xanthomonas_citri	NC_003919	5249491	1	0	14	75.356	93.802	64.8	56.51	0.83
3755127	3777360	22233	Anaeromyxobacter_K	NC_011145	5133942	1	0	10	53.975	93.833	74.8	64.75	0.44
1703973	1730334	26361	Escherichia_coli_O157_H7_EC4115	NC_011353	5651677	1	0	44	56.35	93.839	50.5	52.73	86.26
2739356	2751434	12078	Escherichia_coli_O157H7	NC_002695	5577000	1	0	40	75.761	93.846	50.5	50.36	37.14
1135932	1162185	26253	Escherichia_coli_C_ATCC_8739	NC_010468	4814022	1	0	24	41.486	93.889	50.9	47.11	4.44
1754336	1774505	20169	Escherichia_coli_E24377A	NC_009801	5050757	1	0	23	52.391	93.902	50.6	47.83	9.35
4368264	4378290	10026	Xanthomonas_oryzae_KACC10331	NC_006834	5012031	1	0	5	64.463	93.902	63.7	64.8	72.36
1	17820	17819	Methanococcus_maripaludis_C7	NC_009637	1798019	1	0	3	58.732	93.939	33.3	28.36	1.01
1155858	1189817	33959	Bifidobacterium_longum_infantis_ATCC_15697	NC_011593	2873216	1	0	36	53.223	93.976	59.9	53.61	2.41
6154860	6179625	24765	Pseudomonas_putida_KT2440	NC_002947	6270176	1	0	12	55.075	93.976	61.5	55.09	3.61
323554	337714	14160	Francisella_tularensis_holarctica	NC_007880	1923080	1	0	3	49.835	93.985	32.2	31.27	24.81
3036632	3046967	10335	Xanthomonas_campestris_vesicatoria_85-10	NC_007508	5252445	1	0	17	79.835	94.012	64.7	61.02	7.98
1575936	1597158	21222	Rhodobacter_sphaeroides_ATCC_17025	NC_009428	3263694	1	0	4	44.014	94.04	68.5	69.16	66.89
1321439	1334143	12704	Shewanella_W3-18-1	NC_008750	4775643	1	0	7	60.313	94.054	44.6	46.34	82.43
445563	456406	10843	Stenotrophomonas_maltophilia_R551_3	NC_011071	4639312	1	0	19	72.295	94.062	66.3	62.39	3.8
3767449	3781512	14063	Bacillus_anthracis_A0248	NC_012659	5302097	1	0	1	57.969	94.07	35.4	34.31	27.49
1633864	1646365	12501	Escherichia_coli_K_12_substr__MG1655	NC_000913	4705957	1	0	7	55.046	94.07	50.8	43.86	2.16
2346861	2366917	20056	Legionella_pneumophila_Philadelphia_1	NC_002942	3446294	1	0	7	39.154	94.083	38.3	37.33	27.22
2525520	2541790	16270	Corynebacterium_glutamicum_R	NC_009342	3361525	1	0	18	56.787	94.089	54.1	49.31	0.99
263848	278109	14261	Escherichia_coli_O157_H7_EC4115	NC_011353	5651677	1	0	35	71.395	94.103	50.5	52.2	70.77
2125456	2143711	18255	Shewanella_ANA-3	NC_008577	5043236	1	0	5	52.003	94.118	48.1	43.01	2.94
458157	476242	18085	Bacillus_anthracis_CDC_684	NC_012581	5304831	1	0	4	51.288	94.118	35.4	34.89	40.14
3023592	3034709	11117	Escherichia_coli_C_ATCC_8739	NC_010468	4814022	1	0	19	59.842	94.131	50.9	53.71	91.31
2822513	2835466	12953	Xanthomonas_campestris_B100	NC_010688	5151560	1	0	13	78.973	94.133	65	61.36	8.93
1461046	1479068	18022	Xanthomonas_oryzae_MAFF_311018	NC_007705	5010792	1	0	21	57.237	94.161	63.7	61.25	5.11
477057	490952	13895	Neisseria_gonorrhoeae_FA_1090	NC_002946	2184693	1	0	8	58.137	94.194	52.7	57.39	96.77
2276973	2288850	11877	Yersinia_pestis_Angola	NC_010159	4568601	1	0	13	54.589	94.195	47.6	47.73	49.6
2318804	2372543	53739	Bradyrhizobium_ORS278	NC_009445	7563110	1	0	21	37.519	94.203	65.5	62.64	1.45
3062	24631	21569	Pseudomonas_putida_F1	NC_009512	6045107	1	0	14	56.057	94.203	61.9	55.88	2.17
2536719	2562506	25787	Bacillus_cereus_ATCC14579	NC_004722	5489121	1	0	6	56.597	94.258	35.3	35.5	57.42
303722	320305	16583	Escherichia_coli_K_12_substr__W3110	AC_000091	4712709	1	0	28	49.997	94.286	50.8	47.49	7.5
1102515	1119144	16629	Salmonella_enterica_serovar_Enteritidis_P125109	NC_011294	4752789	1	0	14	62.694	94.306	52.2	45.64	2.49
2279417	2292168	12751	Shewanella_MR-4	NC_008321	4773520	1	0	12	56.586	94.309	47.9	47.66	41.73
2416247	2431622	15375	Pseudomonas_putida_F1	NC_009512	6045107	1	0	17	65.452	94.315	61.9	64.39	95.09
4674542	4688115	13573	Salmonella_enterica_serovar_Typhi_Ty2	NC_004631	4860418	1	0	23	75.834	94.334	52.1	45.5	3.97
2763780	2774701	10921	Salmonella_enterica_serovar_Paratyphi_C_RKS4594	NC_012125	4902124	1	0	32	76.454	94.344	52.2	50.44	21.49
1235061	1249272	14211	Salmonella_enterica_serovar_Agona_SL483	NC_011149	4867213	1	0	16	65.133	94.362	52.1	46.27	6.23
676297	687731	11434	Xanthomonas_campestris_B100	NC_010688	5151560	1	0	20	81.434	94.369	65	59.48	4.5
3294202	3309999	15797	Escherichia_coli_SMS_3_5	NC_010498	5140795	1	0	24	59.612	94.375	50.5	39.59	0.31
4011546	4024809	13263	Shewanella_oneidensis	NC_004347	5040801	1	0	19	56.514	94.385	46	39.27	0.53
4420633	4434182	13549	Salmonella_enterica_arizonae_serovar_62_z4_z23__	NC_010067	4666526	1	0	1	79.113	94.395	51.4	43.79	2.65
1435898	1451292	15394	Yersinia_pseudotuberculosis_YPIII	NC_010465	4756434	1	0	14	54.613	94.408	47.5	44.9	9.54
4708110	4720844	12734	Mycobacterium_marinum_M	NC_010612	6731639	1	0	20	73.359	94.434	65.7	60.2	0.96
4484323	4502330	18007	Pseudomonas_putida_KT2440	NC_002947	6270176	1	0	33	61.318	94.461	61.5	53.63	2.62
1046175	1058070	11895	Mycobacterium_ulcerans_Agy99	NC_008611	5712058	1	0	22	50.086	94.503	65.5	63.26	7.4
2354372	2370278	15906	Shewanella_baltica_OS185	NC_009665	5304396	1	0	13	51.561	94.512	46.3	39.44	0.91
1921745	1934286	12541	Salmonella_typhi	NC_003198	4877738	1	0	8	79.171	94.517	52.1	46.91	7.31
1617529	1635716	18187	Clostridium_botulinum_A3_Loch_Maree	NC_010520	4049948	1	0	17	76.164	94.521	28.3	24.38	0.46
65242	77651	12409	Borrelia_burgdorferi_ZS7	NC_011728	919660	1	0	1	62.721	94.521	28.5	24.96	1.37
1330634	1348077	17443	Salmonella_enterica_serovar_Typhi_Ty2	NC_004631	4860418	1	0	32	71.364	94.526	52.1	43.79	1.46
570205	582195	11990	Lactobacillus_casei	NC_010999	3123185	1	0	10	61.696	94.531	46.3	45.2	17.97
521846	538995	17149	Bordetella_bronchiseptica	NC_002927	5415453	1	0	24	62.972	94.534	68.1	60.71	1.61
2254131	2273610	19479	Shewanella_putrefaciens_CN-32	NC_009438	4725781	1	0	7	47.477	94.561	44.5	47.13	94.98
3511387	3522840	11453	Escherichia_coli_HS	NC_009800	4709875	1	0	14	61.901	94.568	50.8	49.76	24.69
1824606	1843400	18794	Salmonella_enterica_serovar_Paratyphi_B_SPB7	NC_010102	4928300	1	0	30	65.099	94.574	52.1	47.49	6.59
1563442	1577315	13873	Escherichia_coli_IAI39	NC_011750	5205384	1	0	29	58.419	94.58	50.6	44.3	2.17
2239903	2250444	10541	Escherichia_coli_UTI89	NC_007946	5138109	1	0	15	72.611	94.583	50.6	35.78	0.21
1408265	1459523	51258	Haemophilus_influenzae_86_028NP	NC_007146	1941840	1	0	4	31.687	94.595	38.2	41.09	100
920441	933518	13077	Staphylococcus_aureus_JH1	NC_009632	2948029	1	0	3	75.711	94.595	33	33.64	70.72
790627	802633	12006	Coxiella_burnetii_RSA_331	NC_010117	2045234	1	0	6	53.981	94.611	42.8	42.27	32.93
303722	320305	16583	Escherichia_coli_K_12_substr__MG1655	NC_000913	4705957	1	0	28	50.111	94.624	50.8	47.49	7.17
4953927	4965938	12011	Shewanella_baltica_OS223	NC_011663	5219415	1	0	17	58.133	94.626	46.3	41.06	3.27
1922219	1937398	15179	Haemophilus_somnus_2336	NC_010519	2296198	1	0	3	62.943	94.631	37.4	35.42	8.72
216196	233564	17368	Legionella_pneumophila_Corby	NC_009494	3627563	1	0	6	45.473	94.634	38.5	37.14	19.51
2142906	2185043	42137	Bifidobacterium_longum_DJO10A	NC_010816	2409732	1	0	21	40.225	94.643	60.1	60.23	51.79
2481033	2499876	18843	Clostridium_botulinum_A	NC_009495	3942444	1	0	17	65.465	94.66	28.2	30.85	93.2
1480916	1499456	18540	Escherichia_coli_SE11	NC_011415	4957337	1	0	30	53.453	94.677	50.8	43.29	1.14
1080441	1090577	10136	Salmonella_enterica_Paratypi_ATCC_9150	NC_006511	4650733	1	0	2	74.334	94.69	52.2	42.9	1.33
3910543	3921725	11182	Xanthomonas_campestris_ATCC_33913	NC_003902	5148705	1	0	17	76.859	94.702	65.1	55.7	0.44
1382305	1395262	12957	Streptococcus_agalactiae_NEM316	NC_004368	2243078	1	0	1	59.46	94.706	35.6	34.62	24.12
1067740	1080349	12609	Streptococcus_equi_zooepidemicus	NC_012470	2180581	1	0	3	75.053	94.706	41.5	30.45	0.59
5063354	5079329	15975	Xanthomonas_campestris_8004	NC_007086	5222261	1	0	20	80.3	94.72	65	58.36	4.35
933171	944740	11569	Shigella_boydii_CDC_3083_94	NC_010658	4681940	1	0	9	58.879	94.724	51.3	49.11	10.05
1857529	1871892	14363	Sulfolobus_islandicus_L_S_2_15	NC_012589	2775362	1	0	2	61.378	94.737	35.1	37	90
1942055	1953649	11594	Stenotrophomonas_maltophilia_K279a	NC_010943	4920428	1	0	7	79.81	94.737	66.3	63.48	8.85
3416048	3431960	15912	Methylobacterium_extorquens_PA1	NC_010172	5549314	1	0	6	79.421	94.752	68.2	63.99	7.29
185394	202256	16862	Shewanella_baltica_OS223	NC_011663	5219415	1	0	14	49.999	94.754	46.3	40.19	1.31
2282679	2292890	10211	Escherichia_coli_SE11	NC_011415	4957337	1	0	14	65.66	94.77	50.8	42.43	1.26
4627124	4642261	15137	Xanthomonas_oryzae_PXO99A	NC_010717	5314934	1	0	16	62.922	94.798	63.6	55.26	0.29
2204918	2217867	12949	Xanthomonas_oryzae_PXO99A	NC_010717	5314934	1	0	19	67.311	94.802	63.6	62.21	17.82
4419647	4432014	12367	Pseudomonas_putida_F1	NC_009512	6045107	1	0	28	67.7	94.802	61.9	53.56	1.25
1651535	1665313	13778	Escherichia_coli_SMS_3_5	NC_010498	5140795	1	0	31	64.579	94.823	50.5	46.78	7.63
2323693	2339956	16263	Bifidobacterium_longum_infantis_ATCC_15697	NC_011593	2873216	1	0	27	75.515	94.828	59.9	48.96	0.57
3380923	3395066	14143	Shewanella_putrefaciens_CN-32	NC_009438	4725781	1	0	15	57.298	94.833	44.5	41.81	5.47
4819437	4837603	18166	Escherichia_coli_536	NC_008253	5009476	1	0	26	72.283	94.834	50.5	47.27	9.96
838293	857875	19582	Pseudomonas_syringae_pv_B728a	NC_007005	6180751	1	0	30	52.249	94.855	59.2	53.33	2.89
1090038	1107306	17268	Rickettsia_massiliae_MTU5	NC_009900	1380340	1	0	2	45.262	94.872	32.5	33.51	80.77
2556243	2566833	10590	Corynebacterium_glutamicum_R	NC_009342	3361525	1	0	11	70.583	94.872	54.1	53.83	42.63
784634	808858	24224	Shewanella_halifaxensis_HAW_EB4	NC_010334	5301588	1	0	1	42.078	94.884	44.6	44.3	37.21
4934527	4947262	12735	Xanthomonas_oryzae_PXO99A	NC_010717	5314934	1	0	18	71.075	94.891	63.6	66.14	95.38
2398143	2413360	15217	Legionella_pneumophila_Corby	NC_009494	3627563	1	0	8	48.757	94.894	38.5	36.65	12.34
1918701	1929409	10708	Sinorhizobium_medicae_WSM419	NC_009636	3835932	1	0	2	54.427	94.901	61.5	59.17	4.53
5043954	5078917	34963	Escherichia_coli_O157H7	NC_002695	5577000	1	0	58	53.639	94.904	50.5	53.87	96.18
1633059	1650502	17443	Salmonella_typhi	NC_003198	4877738	1	0	28	71.237	94.909	52.1	43.79	0.73
1155110	1171847	16737	Shigella_boydii_CDC_3083_94	NC_010658	4681940	1	0	22	51.058	94.909	51.3	49.79	14.55
300072	316506	16434	Escherichia_coli_O157H7	NC_002695	5577000	1	0	47	66.593	94.91	50.5	42.5	1.8
1131678	1163837	32159	Streptococcus_pyogenes_MGAS10394	NC_006086	1927019	1	0	1	51.221	94.915	38.7	39.46	67.8
2606507	2623510	17003	Listeria_innocua	NC_003212	3054226	1	0	2	50.396	94.915	37.4	35.04	4.52
2288144	2304189	16045	Rhizobium_leguminosarum_bv_viciae_3841	NC_008380	5129387	1	0	5	55.616	94.921	61.1	56.64	1.59
1001768	1011797	10029	Clostridium_botulinum_A2_Kyoto	NC_012563	4214640	1	0	18	85.885	94.928	28.2	29.45	78.5
915301	935206	19905	Escherichia_coli_IAI39	NC_011750	5205384	1	0	26	57.345	94.942	50.6	54.89	99.22
2015145	2032015	16870	Salmonella_enterica_serovar_Enteritidis_P125109	NC_011294	4752789	1	0	19	63.601	94.946	52.2	49.51	13.36
762025	775812	13787	Xanthomonas_oryzae_MAFF_311018	NC_007705	5010792	1	0	25	64.539	94.972	63.7	54.85	0.28
6045373	6068716	23343	Pseudomonas_putida_GB_1	NC_010322	6165265	1	0	4	65	95	61.9	53.53	2.31
2087957	2110302	22345	Streptococcus_equi_4047	NC_012471	2285991	1	0	5	68.608	95	41.3	37.14	4
4449862	4460968	11106	Methylobacterium_populi_BJ001	NC_010725	5883305	1	0	14	78.379	95.019	69.4	67.84	18.58
4632892	4643476	10584	Pseudomonas_putida_F1	NC_009512	6045107	1	0	9	71.335	95.027	61.9	60.85	20.6
4010398	4023778	13380	Escherichia_fergusonii_ATCC_35469	NC_011740	4654265	1	0	16	57.421	95.029	49.9	40.31	0.29
1612576	1622914	10338	Shigella_flexneri_2a_2457T	NC_004741	4665060	1	0	14	66.427	95.045	50.9	49.05	17.34
985605	998780	13175	Clostridium_botulinum_A3_Loch_Maree	NC_010520	4049948	1	0	7	84.611	95.05	28.3	30.21	87.46
4322253	4333992	11739	Shigella_boydii_Sb227	NC_007613	4584392	1	0	29	58.196	95.052	51.2	52.11	65.89
3426231	3442844	16613	Pseudomonas_putida_GB_1	NC_010322	6165265	1	0	18	70.732	95.068	61.9	64.73	96.71
5210868	5224037	13169	Shewanella_baltica_OS195	NC_009997	5423673	1	0	25	59.064	95.074	46.3	40	0.74
3524066	3539207	15141	Xanthomonas_oryzae_PXO99A	NC_010717	5314934	1	0	11	65.363	95.087	63.6	58.28	0.87
1221554	1236206	14652	Xanthomonas_campestris_ATCC_33913	NC_003902	5148705	1	0	7	74.752	95.087	65.1	58.95	2.89
4361791	4371855	10064	Escherichia_coli_IAI39	NC_011750	5205384	1	0	36	72.352	95.088	50.6	44.73	2.95
5106242	5118313	12071	Shewanella_pealeana_ATCC_700345	NC_009901	5248504	1	0	1	60.196	95.093	44.7	47.23	94.16
1890800	1903296	12496	Staphylococcus_aureus_MW2	NC_003923	2860755	1	0	1	81.86	95.111	32.8	28.49	0.89
727958	738730	10772	Escherichia_coli_K_12_substr__MG1655	NC_000913	4705957	1	0	25	58.619	95.116	50.8	49.23	20
64745	74806	10061	Legionella_pneumophila_Lens	NC_006369	3393483	1	0	6	55.884	95.181	38.4	36.86	18.98
1499365	1509950	10585	Anaeromyxobacter_K	NC_011145	5133942	1	0	2	75.591	95.188	74.8	68.69	2.72
4031621	4052907	21286	Methylobacterium_populi_BJ001	NC_010725	5883305	1	0	10	65.33	95.221	69.4	67.48	15.07
1546621	1563682	17061	Pseudomonas_putida_GB_1	NC_010322	6165265	1	0	11	66.689	95.225	61.9	52.88	1.69
260575	272666	12091	Escherichia_coli_APEC_O1	NC_008563	5154626	1	0	43	69.056	95.238	50.5	44.85	3.57
2211363	2246644	35281	Shewanella_baltica_OS185	NC_009665	5304396	1	0	2	37.728	95.27	46.3	43.77	6.08
1928703	1947210	18507	Salmonella_enterica_serovar_Schwarzengrund_CVM19633	NC_011094	4776348	1	0	12	68.682	95.276	52.2	45.54	3.15
1820917	1843207	22290	Escherichia_coli_C_ATCC_8739	NC_010468	4814022	1	0	22	45.59	95.283	50.9	46.01	2.36
363687	376604	12917	Xylella_fastidiosa_M12	NC_010513	2510489	1	0	2	72.032	95.288	51.9	56.01	89.01
1950229	1960280	10051	Streptococcus_equi_zooepidemicus	NC_012470	2180581	1	0	6	88.143	95.305	41.5	33.87	2.82
3856199	3871148	14949	Pseudomonas_putida_GB_1	NC_010322	6165265	1	0	6	72.538	95.32	61.9	59.89	12.32
3157635	3182138	24503	Bacillus_weihenstephanensis_KBAB4	NC_010184	5337958	1	0	4	55.727	95.327	35.6	32.24	4.67
2623407	2635404	11997	Pseudomonas_putida_KT2440	NC_002947	6270176	1	0	18	74.416	95.34	61.5	58.73	13.01
487931	509087	21156	Methylobacterium_extorquens_PA1	NC_010172	5549314	1	0	10	75.398	95.349	68.2	64.2	6.59
1255835	1270542	14707	Streptococcus_pyogenes_MGAS315	NC_004070	1927672	1	0	3	58.87	95.349	38.6	36.56	13.95
2395642	2406996	11354	Acinetobacter_baumannii_AYE	NC_010410	3992524	1	0	5	77.463	95.376	39.4	32.86	0.87
756978	768671	11693	Salmonella_typhi	NC_003198	4877738	1	0	5	86.916	95.377	52.1	38.35	0.24
963870	980083	16213	Streptococcus_pneumoniae_P1031	NC_012467	2142052	1	0	7	52.279	95.385	39.7	30.79	0.77
2395002	2430010	35008	Shewanella_baltica_OS195	NC_009997	5423673	1	0	10	39.925	95.395	46.3	44.15	9.87
4517263	4530588	13325	Escherichia_coli_K_12_substr__MG1655	NC_000913	4705957	1	0	32	53.123	95.402	50.8	50.54	41.09
3664006	3709652	45646	Anaeromyxobacter_dehalogenans_2CP-C	NC_007760	5085101	1	0	18	49.669	95.413	74.9	66.29	0.92
2689966	2707960	17994	Shewanella_baltica_OS155	NC_009052	5200625	1	0	2	45.994	95.423	46.3	42.52	3.17
512082	528193	16111	Bifidobacterium_longum_infantis_ATCC_15697	NC_011593	2873216	1	0	34	79.443	95.429	59.9	51.53	3.43
1361247	1372212	10965	Bradyrhizobium_ORS278	NC_009445	7563110	1	0	20	66.741	95.434	65.5	66.34	70.69
916438	932552	16114	Salmonella_enterica_arizonae_serovar_62_z4_z23__	NC_010067	4666526	1	0	5	78.509	95.439	51.4	44.04	2.81
2412142	2446346	34204	Listeria_innocua	NC_003212	3054226	1	0	5	40.297	95.455	37.4	36.07	12.5
1202617	1214232	11615	Streptococcus_pneumoniae_D39	NC_008533	2075346	1	0	6	59.569	95.455	39.7	31.88	1.7
4692955	4703710	10755	Mycobacterium_marinum_M	NC_010612	6731639	1	0	19	80.754	95.462	65.7	62.5	4.86
1580829	1591201	10372	Rhodopseudomonas_palustris_TIE_1	NC_011004	5826099	1	0	5	63.019	95.479	64.9	61.57	5.24
4966590	4982857	16267	Rhizobium_leguminosarum_bv_viciae_3841	NC_008380	5129387	1	0	7	56.841	95.484	61.1	55.64	0.65
1992295	2006714	14419	Streptococcus_equi_4047	NC_012471	2285991	1	0	4	80.083	95.513	41.3	37.47	6.41
2025426	2040718	15292	Methylobacterium_populi_BJ001	NC_010725	5883305	1	0	5	74.11	95.515	69.4	71.56	88.65
910972	937110	26138	Yersinia_pseudotuberculosis_IP_31758	NC_009708	4790782	1	0	15	42.486	95.556	47.5	47.32	42.78
2059275	2069966	10691	Shigella_flexneri_2a_2457T	NC_004741	4665060	1	0	21	67.14	95.581	50.9	51.44	53.49
729157	739929	10772	Escherichia_coli_K_12_substr__W3110	AC_000091	4712709	1	0	26	58.553	95.592	50.8	49.23	23.2
50915	63543	12628	Staphylococcus_aureus_USA300_TCH1516	NC_010079	2913957	1	0	1	87.528	95.595	32.8	28.29	0.44
972490	984872	12382	Sulfolobus_islandicus_Y_N_15_51	NC_012623	2852339	1	0	14	62.099	95.595	35.3	37.23	91.19
1008747	1018788	10041	Salmonella_typhi	NC_003198	4877738	1	0	4	89.902	95.607	52.1	50.2	19.04
2425925	2440976	15051	Xanthomonas_campestris_8004	NC_007086	5222261	1	0	13	83.226	95.614	65	57.83	3.51
3829542	3849900	20358	Pseudomonas_aeruginosa_PA7	NC_009656	6682459	1	0	22	53.523	95.666	66.4	64.5	13.93
4164561	4175117	10556	Shewanella_baltica_OS155	NC_009052	5200625	1	0	7	59.21	95.67	46.3	43.06	7.42
516226	542445	26219	Methylobacterium_extorquens_PA1	NC_010172	5549314	1	0	9	78.903	95.673	68.2	60.02	0.48
1107417	1118618	11201	Thermotoga_petrophila_RKU-1	NC_009486	1849562	1	0	3	70.34	95.679	46.1	38.22	1.23
3854489	3872711	18222	Escherichia_coli_O157H7	NC_002695	5577000	1	0	39	72.301	95.681	50.5	44.76	4.98
2283048	2302908	19860	Escherichia_coli_SMS_3_5	NC_010498	5140795	1	0	35	65.419	95.686	50.5	43.54	1.57
5458340	5470767	12427	Mycobacterium_marinum_M	NC_010612	6731639	1	0	24	81.659	95.693	65.7	61.65	1.69
3464822	3476519	11697	Escherichia_coli_K_12_substr__MG1655	NC_000913	4705957	1	0	19	60.02	95.707	50.8	49.69	26.01
2554807	2582997	28190	Methylobacterium_extorquens_DM4	NC_012988	6028679	1	0	7	61.07	95.714	68.1	58.52	0.48
4839013	4858342	19329	Escherichia_coli_E24377A	NC_009801	5050757	1	0	19	58.982	95.72	50.6	50.49	38.91
1004641	1020617	15976	Salmonella_enterica_serovar_Paratyphi_B_SPB7	NC_010102	4928300	1	0	6	79.025	95.724	52.1	44.85	1.97
1082112	1097685	15573	Salmonella_enterica_Choleraesuis	NC_006905	4823639	1	0	13	70.493	95.738	52.2	49.4	12.13
1437189	1448314	11125	Escherichia_coli_E24377A	NC_009801	5050757	1	0	29	71.389	95.749	50.6	51.2	53.24
3861716	3880469	18753	Mycobacterium_marinum_M	NC_010612	6731639	1	0	13	65.863	95.751	65.7	62.9	5.95
4297390	4321587	24197	Xanthomonas_campestris_8004	NC_007086	5222261	1	0	22	75.081	95.755	65	58.89	2.36
3635960	3652701	16741	Escherichia_coli_C_ATCC_8739	NC_010468	4814022	1	0	16	52.568	95.76	50.9	47.36	6.36
3687906	3698633	10727	Xanthomonas_campestris_ATCC_33913	NC_003902	5148705	1	0	24	81.261	95.772	65.1	57.03	1.69
967755	977787	10032	Acinetobacter_baumannii_AB0057	NC_011586	4108378	1	0	8	76.554	95.782	39.2	40.17	71.46
1121526	1135740	14214	Escherichia_coli_SMS_3_5	NC_010498	5140795	1	0	34	72.876	95.787	50.5	45.54	5.34
1225503	1242487	16984	Salmonella_enterica_serovar_Dublin_CT_02021853	NC_011205	4912093	1	0	3	71.095	95.789	52.2	49.06	10.88
2479019	2494082	15063	Shewanella_putrefaciens_CN-32	NC_009438	4725781	1	0	16	56.592	95.793	44.5	47.94	95.47
1513563	1536749	23186	Shewanella_oneidensis	NC_004347	5040801	1	0	3	46.421	95.794	46	43.03	4.21
1055546	1069846	14300	Prochlorococcus_marinus_MIT_9312	NC_007577	1733622	1	0	1	56.475	95.798	31.2	33.26	84.87
612023	627821	15798	Neisseria_meningitidis_MC58	NC_003112	2304823	1	0	10	76.749	95.804	51.5	50.1	26.57
3956630	3976019	19389	Escherichia_coli_O157_H7_EC4115	NC_011353	5651677	1	0	54	69.832	95.819	50.5	44.96	4.18
2536577	2552625	16048	Bacillus_cereus_G9842	NC_011772	5464296	1	0	3	67.945	95.821	35.3	32.43	7.46
2746796	2794808	48012	Escherichia_coli_K_12_substr__MG1655	NC_000913	4705957	1	0	30	32.9	95.833	50.8	47.34	4.17
3103020	3118250	15230	Shewanella_baltica_OS155	NC_009052	5200625	1	0	15	54.348	95.833	46.3	43.77	8.33
4873519	4887272	13753	Mycobacterium_ulcerans_Agy99	NC_008611	5712058	1	0	11	47.02	95.844	65.5	64.54	25.43
2646353	2659057	12704	Escherichia_coli_O157_H7_EC4115	NC_011353	5651677	1	0	47	75.33	95.89	50.5	49.74	33.79
65291	77701	12410	Borrelia_burgdorferi	NC_001318	923735	1	0	1	62.7	95.89	28.6	24.99	1.37
3090218	3101220	11002	Mycobacterium_avium_paratuberculosis	NC_002944	4898778	1	0	6	52.984	95.89	69.3	64.14	2.28
258680	273862	15182	Escherichia_coli_UMN026	NC_011751	5276406	1	0	28	70.16	95.906	50.7	45.83	5.85
1440134	1457575	17441	Salmonella_enterica_serovar_Schwarzengrund_CVM19633	NC_011094	4776348	1	0	15	74.942	95.911	52.2	43.88	1.12
754059	766848	12789	Haemophilus_influenzae_PittGG	NC_009567	1914152	1	0	5	74.762	95.918	38	35.77	6.12
474368	485875	11507	Pseudomonas_putida_F1	NC_009512	6045107	1	0	11	72.548	95.938	61.9	54.87	2.13
471691	490825	19134	Corynebacterium_glutamicum_R	NC_009342	3361525	1	0	14	64.33	95.954	54.1	44.77	0.58
2170841	2221099	50258	Escherichia_coli_E24377A	NC_009801	5050757	1	0	31	34.091	95.96	50.6	47.78	6.06
2525465	2542678	17213	Shewanella_baltica_OS155	NC_009052	5200625	1	0	1	49.513	95.96	46.3	42.37	2.69
478994	490078	11084	Pseudomonas_aeruginosa_PA7	NC_009656	6682459	1	0	14	64.65	95.96	66.4	57.83	3.54
3434689	3446734	12045	Xanthomonas_campestris_ATCC_33913	NC_003902	5148705	1	0	14	82.408	95.962	65.1	58.33	3.09
2327962	2342945	14983	Escherichia_coli_UMN026	NC_011751	5276406	1	0	31	71.363	95.965	50.7	43.28	1.73
2821017	2852551	31534	Shewanella_W3-18-1	NC_008750	4775643	1	0	17	50.487	95.973	44.6	45.96	84.56
2765408	2779414	14006	Pseudomonas_aeruginosa	NC_002516	6353896	1	0	5	53.078	95.973	66.6	65.92	29.53
334965	349132	14167	Bifidobacterium_longum_infantis_ATCC_15697	NC_011593	2873216	1	0	33	82.481	95.98	59.9	51.16	3.02
1103879	1116747	12868	Escherichia_coli_IAI39	NC_011750	5205384	1	0	28	68.593	95.98	50.6	45.54	4.02
125694	145071	19377	Bordetella_bronchiseptica	NC_002927	5415453	1	0	1	65.687	96	68.1	57.21	0.36
1628242	1645873	17631	Salmonella_enterica_serovar_Paratyphi_B_SPB7	NC_010102	4928300	1	0	24	74.645	96	52.1	43.95	0.73
99988	115084	15096	Francisella_tularensis_holarctica_OSU18	NC_008369	1922809	1	0	2	49.138	96	32.2	28.14	2.4
3396139	3411974	15835	Xanthomonas_citri	NC_003919	5249491	1	0	13	81.609	96.012	64.8	60.6	4.29
3671364	3683691	12327	Shewanella_oneidensis	NC_004347	5040801	1	0	17	58.592	96.03	46	41.06	1.49
1153311	1167768	14457	Rhizobium_etli_CFN_42	NC_007761	4444203	1	0	9	66.151	96.04	61.3	58.08	5.28
1958988	1972330	13342	Salmonella_enterica_serovar_Typhi_Ty2	NC_004631	4860418	1	0	9	83.483	96.1	52.1	49.49	14.48
2538804	2565709	26905	Rhodopseudomonas_palustris_BisB5	NC_007958	4962613	1	0	7	47.27	96.133	64.8	61.5	1.66
2729050	2755635	26585	Salmonella_enterica_serovar_Newport_SL254	NC_011080	4896608	1	0	13	61.999	96.133	52.2	52.61	51.93
1368957	1395427	26470	Escherichia_coli_O157H7	NC_002695	5577000	1	0	50	65.753	96.135	50.5	45.48	3.86
681895	692458	10563	Pseudomonas_aeruginosa_PA7	NC_009656	6682459	1	0	15	67.753	96.148	66.4	63.14	11.4
538087	561403	23316	Sinorhizobium_meliloti	NC_003047	3706337	1	0	4	55.074	96.154	62.7	59.03	1.92
3306567	3321307	14740	Bacillus_cereus_G9842	NC_011772	5464296	1	0	6	68.042	96.164	35.3	33.63	20.55
3851178	3882648	31470	Pseudomonas_aeruginosa_PA7	NC_009656	6682459	1	0	23	49.254	96.172	66.4	62.76	9.09
6231219	6243214	11995	Pseudomonas_aeruginosa_PA7	NC_009656	6682459	1	0	12	63.121	96.175	66.4	58.03	3.1
2565778	2614996	49218	Xanthomonas_citri	NC_003919	5249491	1	0	25	59.533	96.19	64.8	65.8	80
509946	520308	10362	Sulfolobus_islandicus_L_S_2_15	NC_012589	2775362	1	0	8	73.601	96.212	35.1	38.37	98.11
3555527	3567481	11954	Diaphorobacter_TPSY	NC_011992	3850810	1	0	6	90.267	96.215	66.8	62.53	8.83
4481865	4493951	12086	Salmonella_enterica_serovar_Agona_SL483	NC_011149	4867213	1	0	8	76.629	96.222	52.1	42.1	1.01
2086458	2101964	15506	Escherichia_coli_536	NC_008253	5009476	1	0	29	85.247	96.226	50.5	50.91	51.26
4519049	4539169	20120	Salmonella_typhi	NC_003198	4877738	1	0	2	80.542	96.234	52.1	45.68	2.51
56215	70598	14383	Salmonella_enterica_arizonae_serovar_62_z4_z23__	NC_010067	4666526	1	0	7	90.512	96.238	51.4	45.41	5.64
4501430	4523153	21723	Escherichia_coli_K_12_substr__W3110	AC_000091	4712709	1	0	32	48.523	96.244	50.8	50.44	33.8
1061423	1081503	20080	Salmonella_enterica_serovar_Paratyphi_C_RKS4594	NC_012125	4902124	1	0	28	73.852	96.25	52.2	49.07	8.33
2869930	2895806	25876	Salmonella_typhimurium_LT2	NC_003197	4926824	1	0	7	56.737	96.257	52.2	49.07	9.09
737754	749060	11306	Sulfolobus_islandicus_L_S_2_15	NC_012589	2775362	1	0	5	69.997	96.266	35.1	38.43	98.76
154122	166751	12629	Xanthomonas_campestris_B100	NC_010688	5151560	1	0	23	95.48	96.269	65	56.87	1.74
936603	947610	11007	Streptococcus_pneumoniae_G54	NC_011072	2108653	1	0	17	68.496	96.277	39.6	29.51	0.53
3484611	3496001	11390	Bacillus_cereus_ATCC_10987	NC_003909	5298916	1	0	4	71.942	96.288	35.6	41.62	97.6
1837682	1876960	39278	Rhodobacter_sphaeroides_ATCC_17025	NC_009428	3263694	1	0	5	37.79	96.296	68.5	63.6	1.23
48312	80486	32174	Methanococcus_maripaludis_C6	NC_009975	1769111	1	0	3	48.66	96.296	33.4	36.75	98.15
5300976	5323342	22366	Pseudomonas_putida_GB_1	NC_010322	6165265	1	0	22	71.746	96.31	61.9	54.73	2.58
4676441	4701165	24724	Shewanella_W3-18-1	NC_008750	4775643	1	0	25	54.275	96.316	44.6	44.68	53.68
1513910	1531359	17449	Salmonella_enterica_Choleraesuis	NC_006905	4823639	1	0	34	74.358	96.324	52.2	43.81	0.74
3098386	3112162	13776	Bacillus_cereus_03BB102	NC_012472	5344909	1	0	6	67.007	96.335	35.4	32.06	3.93
1676746	1690493	13747	Rhodopseudomonas_palustris_BisB5	NC_007958	4962613	1	0	5	63.1	96.338	64.8	64.79	44.51
1768444	1794900	26456	Neisseria_meningitidis_Z2491	NC_003116	2215612	1	0	8	55.371	96.341	51.8	54.18	89.02
1396231	1415891	19660	Salmonella_enterica_serovar_Dublin_CT_02021853	NC_011205	4912093	1	0	5	76.143	96.341	52.2	43.68	0.81
3670221	3681788	11567	Shewanella_baltica_OS155	NC_009052	5200625	1	0	14	60.432	96.388	46.3	40.72	0.68
3696497	3707702	11205	Shewanella_oneidensis	NC_004347	5040801	1	0	16	69.881	96.388	46	43.84	11.74
2372527	2389970	17443	Salmonella_enterica_serovar_Paratyphi_C_RKS4594	NC_012125	4902124	1	0	10	74.268	96.39	52.2	43.84	0.72
2453137	2469467	16330	Rhizobium_leguminosarum_bv__trifolii_WSM2304	NC_011369	4602776	1	0	3	53.78	96.39	61.5	58.32	3.25
2515940	2549781	33841	Pseudomonas_aeruginosa_PA7	NC_009656	6682459	1	0	20	45.126	96.392	66.4	61.64	7.73
1445351	1456370	11019	Neisseria_meningitidis_alpha14	NC_013016	2175943	1	0	1	84.389	96.392	51.9	42.84	0.52
1644844	1655300	10456	Methylobacterium_extorquens_AM1	NC_012808	5590056	1	0	3	76.065	96.395	68.7	71	89.75
232940	279207	46267	Xanthomonas_campestris_vesicatoria_85-10	NC_007508	5252445	1	0	33	64.938	96.396	64.7	60.84	1.8
416433	433462	17029	Escherichia_coli_C_ATCC_8739	NC_010468	4814022	1	0	27	52.85	96.403	50.9	49.61	21.58
808412	819032	10620	Bifidobacterium_longum_DJO10A	NC_010816	2409732	1	0	25	72.348	96.413	60.1	56.74	5.38
140527	158363	17836	Yersinia_pestis_Angola	NC_010159	4568601	1	0	25	53.003	96.429	47.6	42.35	1.19
554947	571139	16192	Streptococcus_pyogenes_NZ131	NC_011375	1841725	1	0	1	63.381	96.429	38.6	37.18	20.54
1360695	1375435	14740	Staphylococcus_aureus_aureus_MRSA252	NC_002952	2944085	1	0	7	79.857	96.429	32.8	27.75	0.51
65601	76283	10682	Borrelia_garinii_PBi	NC_006156	917164	1	0	2	72.189	96.429	28.3	24.18	1.19
315635	325874	10239	Shigella_flexneri_2a_2457T	NC_004741	4665060	1	0	2	76.096	96.437	50.9	41.7	0.67
1078190	1088921	10731	Salmonella_enterica_serovar_Dublin_CT_02021853	NC_011205	4912093	1	0	1	85.125	96.452	52.2	51.03	27.49
4388362	4411964	23602	Bordetella_bronchiseptica	NC_002927	5415453	1	0	19	56.668	96.46	68.1	61.98	2.21
1409147	1423195	14048	Rhizobium_etli_CFN_42	NC_007761	4444203	1	0	3	58.179	96.463	61.3	57.86	3.86
1041759	1055106	13347	Clostridium_botulinum_A2_Kyoto	NC_012563	4214640	1	0	5	91.251	96.463	28.2	31.32	93.89
666356	676972	10616	Borrelia_afzelii_PKo	NC_008277	918329	1	0	4	76.675	96.471	28.3	24.11	1.18
246037	265285	19248	Rhizobium_etli_CFN_42	NC_007761	4444203	1	0	10	57.764	96.476	61.3	58.67	5.29
3128587	3139617	11030	Anaeromyxobacter_dehalogenans_2CP-C	NC_007760	5085101	1	0	16	79.018	96.476	74.9	73.03	16.3
260596	271646	11050	Escherichia_coli_S88	NC_011742	5104158	1	0	30	78.374	96.484	50.7	44.2	1.54
2103832	2127018	23186	Bacillus_cereus_AH820	NC_011773	5378436	1	0	6	58.099	96.491	35.4	33.67	18.86
6250213	6271128	20915	Pseudomonas_aeruginosa_PA7	NC_009656	6682459	1	0	26	54.867	96.497	66.4	54.52	0.32
5038453	5081536	43083	Pseudomonas_putida_KT2440	NC_002947	6270176	1	0	13	59.348	96.503	61.5	52.54	0.7
32126	58170	26044	Streptococcus_pneumoniae_Hungary19A_6	NC_010380	2277696	1	0	4	47.399	96.512	39.6	39.9	51.16
514443	528771	14328	Lactobacillus_casei_ATCC_334	NC_008526	2936625	1	0	10	62.407	96.535	46.6	44.91	11.88
4290255	4306516	16261	Xanthomonas_campestris_vesicatoria_85-10	NC_007508	5252445	1	0	9	75.213	96.541	64.7	58.58	1.26
217949	230907	12958	Yersinia_pestis_Angola	NC_010159	4568601	1	0	24	56.554	96.542	47.6	46.41	25.65
3068752	3104338	35586	Xanthomonas_citri	NC_003919	5249491	1	0	16	75.213	96.552	64.8	58.46	1.38
2738155	2754628	16473	Salmonella_enterica_serovar_Typhi_Ty2	NC_004631	4860418	1	0	7	85.888	96.552	52.1	53.86	76.21
66852	77594	10742	Yersinia_pseudotuberculosis_YPIII	NC_010465	4756434	1	0	16	64.625	96.56	47.5	40.85	1.61
2212418	2224117	11699	Salmonella_enterica_serovar_Typhi_Ty2	NC_004631	4860418	1	0	18	87.449	96.577	52.1	38.35	0.24
1836864	1861850	24986	Shewanella_baltica_OS155	NC_009052	5200625	1	0	11	42.739	96.585	46.3	45.2	19.02
2522144	2540820	18676	Xanthomonas_oryzae_KACC10331	NC_006834	5012031	1	0	10	66.166	96.591	63.7	64.23	61.36
1218350	1229979	11629	Shewanella_baltica_OS155	NC_009052	5200625	1	0	10	64.153	96.591	46.3	40.76	0.91
1941077	1958065	16988	Escherichia_coli_O157H7	NC_002695	5577000	1	0	53	77.147	96.594	50.5	55.03	97.21
2333970	2353145	19175	Clostridium_botulinum_B1_Okra	NC_010516	4014780	1	0	20	78.073	96.602	28.3	29.66	83.01
5508667	5520779	12112	Pseudomonas_syringae_pv_B728a	NC_007005	6180751	1	0	24	68.195	96.62	59.2	53.47	3.78
4517428	4531462	14034	Bacillus_cereus_B4264	NC_011725	5496451	1	0	7	74.924	96.632	35.3	38.51	94.56
3048283	3069335	21052	Rhizobium_etli_CFN_42	NC_007761	4444203	1	0	1	54.342	96.635	61.3	57.52	3.37
4964853	4977918	13065	Anaeromyxobacter_K	NC_011145	5133942	1	0	5	75.92	96.641	74.8	64.5	0.52
1170022	1182695	12673	Streptococcus_pyogenes_MGAS10394	NC_006086	1927019	1	0	3	68.027	96.644	38.7	33.6	2.68
860967	876318	15351	Shigella_boydii_CDC_3083_94	NC_010658	4681940	1	0	10	60.14	96.667	51.3	55.04	98.33
2483206	2496703	13497	Sinorhizobium_meliloti	NC_003047	3706337	1	0	2	69.229	96.667	62.7	56.6	0.74
3008955	3029481	20526	Pseudomonas_putida_KT2440	NC_002947	6270176	1	0	26	65.775	96.678	61.5	63.95	93.02
972776	987285	14509	Bacillus_weihenstephanensis_KBAB4	NC_010184	5337958	1	0	7	68.332	96.685	35.6	33.71	16.57
72853	116388	43535	Pseudomonas_aeruginosa_PA7	NC_009656	6682459	1	0	16	47.349	96.689	66.4	56.67	1.99
1061773	1071930	10157	Streptococcus_pneumoniae_TIGR4	NC_003028	2191712	1	0	4	66.679	96.698	39.7	35.93	11.79
720431	741250	20819	Xanthomonas_campestris_ATCC_33913	NC_003902	5148705	1	0	28	69.839	96.708	65.1	57.84	2.47
788727	806716	17989	Xanthomonas_oryzae_KACC10331	NC_006834	5012031	1	0	18	64.566	96.715	63.7	56.8	0.73
3551557	3563081	11524	Bacillus_cereus_03BB102	NC_012472	5344909	1	0	8	73.455	96.718	35.4	41.15	97.37
306879	334572	27693	Escherichia_coli_SMS_3_5	NC_010498	5140795	1	0	32	61.568	96.721	50.5	43.93	0.55
262919	283525	20606	Wolbachia_endosymbiont_of_Drosophila_melanogaster	NC_002978	1285894	1	0	3	43.663	96.721	35.2	34.98	39.34
5022344	5034324	11980	Shewanella_baltica_OS223	NC_011663	5219415	1	0	2	64.065	96.737	46.3	40.09	1.4
4323030	4333693	10663	Xanthomonas_oryzae_PXO99A	NC_010717	5314934	1	0	14	79.169	96.741	63.6	61.33	9.16
1665089	1675155	10066	Escherichia_coli_HS	NC_009800	4709875	1	0	5	71.484	96.746	50.8	42.71	1.3
1312903	1335491	22588	Escherichia_coli_O157_H7_EC4115	NC_011353	5651677	1	0	39	74.028	96.748	50.5	44.7	3.66
1308074	1318653	10579	Acinetobacter_baumannii_ACICU	NC_010611	3959890	1	0	10	84.016	96.748	39	32.49	0.27
1864377	1881820	17443	Salmonella_enterica_serovar_Dublin_CT_02021853	NC_011205	4912093	1	0	27	75.809	96.751	52.2	43.87	1.81
556739	602309	45570	Bifidobacterium_longum_infantis_ATCC_15697	NC_011593	2873216	1	0	35	50.613	96.774	59.9	53.14	1.61
62706	77280	14574	Borrelia_turicatae_91E135	NC_008710	930435	1	0	2	52.171	96.774	29.1	25.65	1.61
888318	901572	13254	Xanthomonas_oryzae_KACC10331	NC_006834	5012031	1	0	17	70.082	96.774	63.7	63.16	30.38
2533537	2546526	12989	Bacillus_thuringiensis_konkukian	NC_005957	5312507	1	0	6	69.203	96.774	35.4	31.69	3.97
1251959	1262202	10243	Xanthomonas_citri	NC_003919	5249491	1	0	19	101.271	96.832	64.8	63.05	15.05
4610557	4622181	11624	Shewanella_MR-7	NC_008322	4861076	1	0	11	72.119	96.845	47.9	42.45	1.46
881604	897990	16386	Sulfolobus_islandicus_M_14_25	NC_012588	2646102	1	0	7	57.341	96.855	35.1	37.71	93.71
3131708	3182960	51252	Pseudomonas_aeruginosa_PA7	NC_009656	6682459	1	0	21	39.913	96.875	66.4	56.73	0.78
2117712	2131333	13621	Salmonella_typhi	NC_003198	4877738	1	0	24	89.186	96.884	52.1	37.24	0.28
458755	471012	12257	Bifidobacterium_longum_DJO10A	NC_010816	2409732	1	0	3	71.609	96.891	60.1	64.57	98.45
2110458	2128283	17825	Staphylococcus_aureus_USA300_TCH1516	NC_010079	2913957	1	0	4	77.096	96.894	32.8	32.39	42.24
2482570	2509007	26437	Acinetobacter_baumannii_SDF	NC_010400	3470840	1	0	6	63.457	96.899	39.2	41.56	98.45
2276683	2292494	15811	Bordetella_pertussis	NC_002929	4144564	1	0	18	56.806	96.899	67.7	70.21	95.35
389844	401064	11220	Xanthomonas_campestris_B100	NC_010688	5151560	1	0	1	102.539	96.903	65	56.47	1.33
5393474	5407887	14413	Bradyrhizobium_ORS278	NC_009445	7563110	1	0	30	67.73	96.905	65.5	58.21	0.19
108270	120208	11938	Methylobacterium_populi_BJ001	NC_010725	5883305	1	0	1	84.959	96.907	69.4	69.84	51.34
2261344	2274146	12802	Stenotrophomonas_maltophilia_R551_3	NC_011071	4639312	1	0	10	73.788	96.919	66.3	62.96	5.04
1317409	1332003	14594	Streptococcus_pyogenes_MGAS315	NC_004070	1927672	1	0	1	71.592	96.923	38.6	40.23	82.31
4707746	4724180	16434	Salmonella_enterica_serovar_Newport_SL254	NC_011080	4896608	1	0	9	73.311	96.928	52.2	44.61	1.37
1337970	1358519	20549	Yersinia_pseudotuberculosis_PB1_	NC_010634	4762700	1	0	19	56.963	96.93	47.5	43.12	3.07
263270	278052	14782	Prochlorococcus_marinus_MIT9313	NC_005071	2445315	1	0	8	50.966	96.933	50.7	47.25	17.79
1513808	1531311	17503	Salmonella_enterica_serovar_Paratyphi_A_AKU_12601	NC_011147	4647252	1	0	20	72.689	96.935	52.2	43.93	0.77
4571747	4587754	16007	Shewanella_W3-18-1	NC_008750	4775643	1	0	24	62.427	96.939	44.6	39.94	0.34
4496295	4516496	20201	Escherichia_coli_K_12_substr__MG1655	NC_000913	4705957	1	0	31	48.537	96.943	50.8	50.91	44.54
499316	511863	12547	Lactobacillus_casei_ATCC_334	NC_008526	2936625	1	0	11	64.673	96.957	46.6	42.43	0.87
1697589	1717238	19649	Shewanella_pealeana_ATCC_700345	NC_009901	5248504	1	0	17	54.014	96.958	44.7	35.11	0.38
839599	867184	27585	Methylobacterium_extorquens_PA1	NC_010172	5549314	1	0	8	82.925	96.97	68.2	62.92	4.55
173401	186222	12821	Legionella_pneumophila_Philadelphia_1	NC_002942	3446294	1	0	3	54.43	96.97	38.3	35.28	4.17
4517407	4532796	15389	Salmonella_enterica_arizonae_serovar_62_z4_z23__	NC_010067	4666526	1	0	11	85.355	96.98	51.4	46.33	7.72
293697	312757	19060	Escherichia_coli_UTI89	NC_007946	5138109	1	0	43	73.524	96.981	50.6	42.64	0.38
2216353	2227931	11578	Lactobacillus_casei	NC_010999	3123185	1	0	3	70.101	96.981	46.3	41.89	1.89
1770111	1780706	10595	Sulfolobus_islandicus_Y_N_15_51	NC_012623	2852339	1	0	16	73.781	96.981	35.3	31.4	2.26
1946169	1970980	24811	Escherichia_coli_536	NC_008253	5009476	1	0	34	84.369	96.985	50.5	38.08	0.5
1775388	1792831	17443	Salmonella_enterica_serovar_Gallinarum_287_91	NC_011274	4725250	1	0	23	77.697	97.004	52.2	43.88	1.12
3216036	3252751	36715	Xanthomonas_oryzae_KACC10331	NC_006834	5012031	1	0	9	56.291	97.015	63.7	64.58	79.1
4223814	4247533	23719	Salmonella_typhi	NC_003198	4877738	1	0	22	83.865	97.03	52.1	50.6	22.28
555617	576861	21244	Streptococcus_agalactiae_2603	NC_004116	2191128	1	0	5	56.394	97.03	35.6	35.74	61.39
4333100	4350310	17210	Bacillus_cereus_ATCC_10987	NC_003909	5298916	1	0	2	59.816	97.03	35.6	38.36	92.74
705209	720365	15156	Shigella_flexneri_2a_2457T	NC_004741	4665060	1	0	6	70.097	97.03	50.9	49.66	20.46
798758	812661	13903	Sulfolobus_islandicus_Y_N_15_51	NC_012623	2852339	1	0	5	63.814	97.03	35.3	37.08	88.61
1013505	1024714	11209	Xanthomonas_oryzae_MAFF_311018	NC_007705	5010792	1	0	23	76.962	97.045	63.7	61.56	10
1999635	2045693	46058	Shewanella_MR-4	NC_008321	4773520	1	0	15	38.743	97.059	47.9	44.21	1.96
551170	566972	15802	Neisseria_meningitidis_053442	NC_010120	2184180	1	0	6	78.901	97.059	51.7	50.12	25
2920954	2935677	14723	Methylobacterium_extorquens_AM1	NC_012808	5590056	1	0	11	76.406	97.059	68.7	67.98	23.53
5436233	5447245	11012	Mycobacterium_ulcerans_Agy99	NC_008611	5712058	1	0	7	58.824	97.065	65.5	64.17	18.59
709128	724475	15347	Yersinia_pseudotuberculosis_IP_31758	NC_009708	4790782	1	0	21	63.494	97.068	47.5	50.05	89.9
4254170	4271353	17183	Shewanella_W3-18-1	NC_008750	4775643	1	0	11	59.411	97.07	44.6	46.22	84.25
2868306	2895561	27255	Clostridium_botulinum_A_Hall	NC_009698	3814283	1	0	15	70.476	97.08	28.2	29.91	89.05
1722313	1739816	17503	Salmonella_enterica_serovar_Agona_SL483	NC_011149	4867213	1	0	25	74.487	97.08	52.1	44.02	1.82
1637512	1654422	16910	Escherichia_coli_K_12_substr__W3110	AC_000091	4712709	1	0	6	51.236	97.08	50.8	44.63	1.82
2733623	2749042	15419	Shewanella_MR-7	NC_008322	4861076	1	0	2	63.907	97.097	47.9	39.2	0.32
2284294	2296309	12015	Escherichia_coli_E24377A	NC_009801	5050757	1	0	2	80.804	97.101	50.6	34.41	0.48
847237	859625	12388	Salmonella_enterica_serovar_Schwarzengrund_CVM19633	NC_011094	4776348	1	0	2	88.531	97.105	52.2	38.11	0.26
3428809	3443828	15019	Yersinia_pseudotuberculosis_YPIII	NC_010465	4756434	1	0	24	66.821	97.115	47.5	42.76	2.88
2233156	2269397	36241	Rhizobium_leguminosarum_bv_viciae_3841	NC_008380	5129387	1	0	6	56.284	97.122	61.1	57.19	1.44
4515064	4548385	33321	Methylobacterium_populi_BJ001	NC_010725	5883305	1	0	15	65.83	97.126	69.4	64.25	1.15
4220940	4235092	14152	Xanthomonas_oryzae_MAFF_311018	NC_007705	5010792	1	0	8	68.033	97.135	63.7	61.1	6.02
1475951	1489446	13495	Streptococcus_pyogenes_MGAS8232	NC_003485	1922089	1	0	5	63.009	97.143	38.5	36.72	14.29
1307030	1323930	16900	Salmonella_enterica_Choleraesuis	NC_006905	4823639	1	0	11	74.354	97.153	52.2	48.55	8.19
1794253	1804570	10317	Staphylococcus_aureus_aureus_MRSA252	NC_002952	2944085	1	0	9	96.676	97.153	32.8	32.04	30.25
857181	871287	14106	Rhizobium_etli_CIAT_652	NC_010994	4577801	1	0	13	72.451	97.179	61.7	55.84	0.31
2330196	2342650	12454	Salmonella_enterica_serovar_Paratyphi_B_SPB7	NC_010102	4928300	1	0	31	89.271	97.179	52.1	38.16	0.26
1112821	1127715	14894	Salmonella_enterica_serovar_Agona_SL483	NC_011149	4867213	1	0	10	75.749	97.205	52.1	50.67	20.5
3076332	3112879	36547	Clostridium_botulinum_Ba4_657	NC_012658	4034620	1	0	12	77.66	97.222	28.2	31.81	96.3
1871683	1902857	31174	Haemophilus_somnus_2336	NC_010519	2296198	1	0	13	47.735	97.222	37.4	37.19	47.22
1307631	1319424	11793	Streptococcus_agalactiae_A909	NC_007432	2158237	1	0	5	67.965	97.222	35.6	33.73	7.78
3047195	3065183	17988	Escherichia_coli_UMN026	NC_011751	5276406	1	0	32	69.793	97.232	50.7	45.02	3.11
3189439	3209859	20420	Xanthomonas_campestris_vesicatoria_85-10	NC_007508	5252445	1	0	15	74.216	97.233	64.7	57.82	0.79
1195789	1215854	20065	Escherichia_coli_APEC_O1	NC_008563	5154626	1	0	46	63.681	97.233	50.5	54.66	98.81
5049840	5060748	10908	Shewanella_baltica_OS155	NC_009052	5200625	1	0	22	67.944	97.234	46.3	41.48	1.91
3884693	3908572	23879	Escherichia_coli_UMN026	NC_011751	5276406	1	0	35	82.145	97.235	50.7	50.03	30.41
2501990	2518936	16946	Xanthomonas_oryzae_MAFF_311018	NC_007705	5010792	1	0	18	69.531	97.251	63.7	64.75	77.32
1951563	1968238	16675	Salmonella_typhimurium_LT2	NC_003197	4926824	1	0	26	75.332	97.251	52.2	44.39	0.69
2116330	2134706	18376	Legionella_pneumophila_Lens	NC_006369	3393483	1	0	2	49.285	97.253	38.4	35.65	3.85
1420597	1434140	13543	Xanthomonas_oryzae_KACC10331	NC_006834	5012031	1	0	31	73.389	97.253	63.7	52.64	0.27
2585051	2634013	48962	Bacillus_cereus_ATCC14579	NC_004722	5489121	1	0	10	51.864	97.273	35.3	34.37	30.91
672343	683929	11586	Shewanella_baltica_OS155	NC_009052	5200625	1	0	12	64.182	97.285	46.3	49.41	96.83
70082	81703	11621	Xanthomonas_campestris_vesicatoria_85-10	NC_007508	5252445	1	0	29	86.038	97.303	64.7	55.09	0.22
1888874	1903376	14502	Stenotrophomonas_maltophilia_K279a	NC_010943	4920428	1	0	9	88.891	97.305	66.3	55.77	0.3
4562171	4583153	20982	Yersinia_pseudotuberculosis_PB1_	NC_010634	4762700	1	0	10	64.837	97.309	47.5	47.2	42.15
2307478	2325316	17838	Clostridium_botulinum_A3_Loch_Maree	NC_010520	4049948	1	0	12	92.299	97.309	28.3	34.14	97.76
4161919	4173253	11334	Escherichia_coli_K_12_substr__W3110	AC_000091	4712709	1	0	18	63.729	97.311	50.8	50	28.61
1518627	1536130	17503	Salmonella_enterica_Paratypi_ATCC_9150	NC_006511	4650733	1	0	7	72.613	97.318	52.2	43.93	0.77
3179193	3201218	22025	Xanthomonas_oryzae_MAFF_311018	NC_007705	5010792	1	0	17	68.641	97.321	63.7	64.38	66.96
514869	524945	10076	Haemophilus_somnus_2336	NC_010519	2296198	1	0	7	84.154	97.321	37.4	38.26	73.21
4070020	4099213	29193	Methylobacterium_extorquens_PA1	NC_010172	5549314	1	0	3	76.225	97.326	68.2	58.52	0.53
1560611	1589842	29231	Escherichia_coli_O157H7	NC_002695	5577000	1	0	43	64.303	97.34	50.5	48.58	15.96
51390	66385	14995	Staphylococcus_aureus_MW2	NC_003923	2860755	1	0	4	84.034	97.34	32.8	29.04	1.06
2410681	2423290	12609	Escherichia_coli_C_ATCC_8739	NC_010468	4814022	1	0	20	68.849	97.34	50.9	51.56	56.65
2651055	2668518	17463	Escherichia_coli_HS	NC_009800	4709875	1	0	17	66.839	97.358	50.8	46.26	3.4
5006789	5023897	17108	Escherichia_coli_UMN026	NC_011751	5276406	1	0	36	76.121	97.368	50.7	47.9	11.18
1093527	1110046	16519	Francisella_tularensis_holarctica	NC_007880	1923080	1	0	6	55.921	97.368	32.2	28.23	0.88
1735564	1753007	17443	Salmonella_enterica_serovar_Enteritidis_P125109	NC_011294	4752789	1	0	5	78.116	97.388	52.2	43.88	1.87
784347	822400	38053	Rhizobium_etli_CFN_42	NC_007761	4444203	1	0	6	45.697	97.391	61.3	55.1	0.87
4615050	4640873	25823	Shewanella_ANA-3	NC_008577	5043236	1	0	14	58.131	97.396	48.1	39.59	0.52
1604285	1617130	12845	Xanthomonas_oryzae_KACC10331	NC_006834	5012031	1	0	12	73.316	97.396	63.7	57.41	0.78
4694767	4705191	10424	Salmonella_typhi	NC_003198	4877738	1	0	14	101.525	97.397	52.1	41.75	0.87
4319608	4343084	23476	Rhizobium_leguminosarum_bv__trifolii_WSM2304	NC_011369	4602776	1	0	2	53.633	97.409	61.5	58.5	2.07
3940059	3959836	19777	Shigella_flexneri_2a_2457T	NC_004741	4665060	1	0	26	64.534	97.414	50.9	49.3	17.24
872454	884975	12521	Salmonella_enterica_serovar_Paratyphi_B_SPB7	NC_010102	4928300	1	0	18	90.643	97.423	52.1	37.09	0.26
832636	843374	10738	Yersinia_pestis_KIM_10	NC_004088	4666481	1	0	17	72.549	97.43	47.6	48.25	59.11
1493907	1529946	36039	Bifidobacterium_longum_infantis_ATCC_15697	NC_011593	2873216	1	0	40	75.839	97.436	59.9	61.9	85.9
872595	886216	13621	Salmonella_enterica_serovar_Typhi_Ty2	NC_004631	4860418	1	0	34	89.18	97.436	52.1	37.24	0.28
1046884	1057405	10521	Xanthomonas_oryzae_KACC10331	NC_006834	5012031	1	0	16	81.686	97.441	63.7	61.46	10.02
4881012	4897132	16120	Escherichia_coli_UTI89	NC_007946	5138109	1	0	35	71.103	97.452	50.6	46.85	7.32
841463	868472	27009	Bradyrhizobium_ORS278	NC_009445	7563110	1	0	18	54.475	97.464	65.5	60.98	0.36
4207042	4223710	16668	Yersinia_pestis_KIM_10	NC_004088	4666481	1	0	12	58.084	97.464	47.6	44.97	9.78
1394675	1408528	13853	Xanthomonas_oryzae_MAFF_311018	NC_007705	5010792	1	0	30	74.76	97.472	63.7	52.82	0.28
210028	231000	20972	Legionella_pneumophila_Lens	NC_006369	3393483	1	0	5	45.657	97.484	38.4	39.52	79.87
8397	27727	19330	Pseudomonas_putida_KT2440	NC_002947	6270176	1	0	20	75.628	97.492	61.5	54.86	4.39
1247016	1280343	33327	Rickettsia_massiliae_MTU5	NC_009900	1380340	1	0	4	46.564	97.5	32.5	35.08	100
191753	215568	23815	Rhizobium_leguminosarum_bv__trifolii_WSM1325	NC_012850	4835144	1	0	1	63.136	97.5	61.1	57.1	1.5
1730995	1749720	18725	Streptococcus_equi_4047	NC_012471	2285991	1	0	3	87.056	97.5	41.3	42.86	73.33
314722	327318	12596	Streptococcus_equi_zooepidemicus_MGCS10565	NC_011134	2053088	1	0	1	77.216	97.5	41.8	33.95	0.62
873906	884153	10247	Rhizobium_etli_CIAT_652	NC_010994	4577801	1	0	7	76.325	97.5	61.7	55.85	0.23
1078780	1092029	13249	Klebsiella_pneumoniae_MGH_78578	NC_009648	5391051	1	0	23	68.229	97.506	57.5	53.43	8.73
4998314	5028918	30604	Pseudomonas_putida_KT2440	NC_002947	6270176	1	0	35	66.615	97.512	61.5	53.05	1
2510700	2535400	24700	Shewanella_ANA-3	NC_008577	5043236	1	0	3	68.248	97.512	48.1	44.28	2.99
557435	586131	28696	Escherichia_coli_K_12_substr__MG1655	NC_000913	4705957	1	0	27	46.598	97.516	50.8	43.79	0.62
2109820	2127646	17826	Staphylococcus_aureus_USA300_FPR3757	NC_007793	2913809	1	0	2	77.092	97.516	32.8	32.38	41.61
2765552	2775606	10054	Salmonella_typhimurium_LT2	NC_003197	4926824	1	0	1	84.881	97.516	52.2	49.68	15.53
786049	799324	13275	Salmonella_enterica_serovar_Newport_SL254	NC_011080	4896608	1	0	14	81.546	97.521	52.2	39	0.28
3101606	3113470	11864	Salmonella_enterica_serovar_Agona_SL483	NC_011149	4867213	1	0	29	87.298	97.525	52.1	49.97	18.32
42291	65824	23533	Francisella_tularensis_novicida_U112	NC_008601	1937318	1	0	4	43.241	97.531	32.5	28.81	1.23
1946624	1959712	13088	Streptococcus_agalactiae_A909	NC_007432	2158237	1	0	6	67.145	97.531	35.6	29.07	0.62
2221400	2235394	13994	Clostridium_botulinum_Ba4_657	NC_012658	4034620	1	0	18	92.353	97.535	28.2	28.75	69.72
117728	127802	10074	Streptococcus_pneumoniae_D39	NC_008533	2075346	1	0	14	75.384	97.537	39.7	31.31	0.49
589293	607977	18684	Pseudomonas_putida_GB_1	NC_010322	6165265	1	0	9	79.977	97.538	61.9	50.77	0.92
4013878	4026402	12524	Bordetella_pertussis	NC_002929	4144564	1	0	7	66.409	97.546	67.7	68.97	76.07
881663	892411	10748	Neisseria_meningitidis_FAM18	NC_008767	2226318	1	0	3	99.107	97.549	51.6	41.45	0.49
2864801	2892242	27441	Klebsiella_pneumoniae_342	NC_011283	5721829	1	0	22	52.426	97.561	57.3	47.05	0.98
3340637	3358515	17878	Xanthomonas_campestris_8004	NC_007086	5222261	1	0	23	97.364	97.561	65	57.3	2.09
956395	972560	16165	Clostridium_botulinum_Ba4_657	NC_012658	4034620	1	0	20	89.559	97.561	28.2	29.53	84.15
1207092	1220672	13580	Legionella_pneumophila_Lens	NC_006369	3393483	1	0	4	60.42	97.561	38.4	34.22	0.81
3182618	3196102	13484	Anaeromyxobacter_dehalogenans_2CP-C	NC_007760	5085101	1	0	13	79.559	97.574	74.9	71.4	7.55
2596289	2626702	30413	Escherichia_coli_UTI89	NC_007946	5138109	1	0	38	67.645	97.59	50.6	47.14	7.23
498006	519464	21458	Sulfolobus_islandicus_M_16_27	NC_012632	2730865	1	0	7	50.05	97.6	35	36.71	89.6
452703	480743	28040	Shewanella_W3-18-1	NC_008750	4775643	1	0	8	60.12	97.605	44.6	49.57	99.4
159719	170128	10409	Streptococcus_pneumoniae_70585	NC_012468	2215892	1	0	6	82.452	97.608	39.7	31.13	0.48
2664070	2727256	63186	Shewanella_baltica_OS195	NC_009997	5423673	1	0	5	45.555	97.619	46.3	43.28	1.19
2665661	2681614	15953	Shewanella_MR-4	NC_008321	4773520	1	0	3	65.867	97.619	47.9	36.95	0.34
493140	503967	10827	Sinorhizobium_meliloti	NC_003047	3706337	1	0	5	69.404	97.626	62.7	63.99	81.9
161525	172418	10893	Rhodobacter_sphaeroides_ATCC_17025	NC_009428	3263694	1	0	12	67.565	97.627	68.5	65.5	6.1
4425286	4464893	39607	Anaeromyxobacter_K	NC_011145	5133942	1	0	13	53.254	97.638	74.8	66.43	0.79
1634708	1651976	17268	Shewanella_baltica_OS223	NC_011663	5219415	1	0	3	62.923	97.643	46.3	41.46	1.68
4327089	4344801	17712	Bacillus_cereus_ZK	NC_006274	5376643	1	0	1	69.039	97.659	35.4	36.66	78.6
1095210	1105919	10709	Shigella_flexneri_2a_2457T	NC_004741	4665060	1	0	13	82.839	97.669	50.9	48.48	9.56
1576295	1600957	24662	Klebsiella_pneumoniae_MGH_78578	NC_009648	5391051	1	0	20	56.382	97.674	57.5	49.84	2.79
265687	277314	11627	Yersinia_pestis_Angola	NC_010159	4568601	1	0	22	67.72	97.674	47.6	37.54	0.78
1260833	1292469	31636	Escherichia_coli_O157H7	NC_002695	5577000	1	0	49	67.678	97.688	50.5	50.52	43.35
2191382	2203225	11843	Klebsiella_pneumoniae_342	NC_011283	5721829	1	0	21	76.244	97.689	57.3	48.29	3.57
4345190	4360276	15086	Pseudomonas_aeruginosa_UCBPP-PA14	NC_008463	6631043	1	0	4	65.978	97.691	66.3	60.2	5.08
176938	198349	21411	Shewanella_putrefaciens_CN-32	NC_009438	4725781	1	0	11	57.126	97.696	44.5	42.76	12.44
2030858	2056695	25837	Shigella_boydii_Sb227	NC_007613	4584392	1	0	21	51.884	97.701	51.2	51.99	68.39
1886416	1897373	10957	Staphylococcus_aureus_Newman	NC_009641	2920025	1	0	3	103.846	97.71	32.9	26.98	0.38
3716480	3728800	12320	Bacillus_cereus_B4264	NC_011725	5496451	1	0	6	84.033	97.722	35.3	41.87	98.41
4462606	4488653	26047	Salmonella_enterica_Paratypi_ATCC_9150	NC_006511	4650733	1	0	8	63.418	97.727	52.2	47.8	6.25
791058	805632	14574	Streptococcus_pyogenes_MGAS10270	NC_008022	1955799	1	0	2	73.974	97.727	38.4	40.32	86.36
2130793	2141042	10249	Haemophilus_somnus_2336	NC_010519	2296198	1	0	4	85.918	97.727	37.4	33.4	2.73
864752	875345	10593	Staphylococcus_aureus_N315	NC_002745	2855028	1	0	3	108.57	97.736	32.8	32.24	34.34
261631	287919	26288	Shewanella_putrefaciens_CN-32	NC_009438	4725781	1	0	8	55.063	97.74	44.5	45.39	77.97
394218	406938	12720	Bifidobacterium_longum	NC_004307	2288878	1	0	1	68.45	97.74	60.1	63.32	96.61
1903548	1925229	21681	Salmonella_enterica_serovar_Paratyphi_C_RKS4594	NC_012125	4902124	1	0	30	79.303	97.748	52.2	44.77	0.45
455095	476471	21376	Rhizobium_leguminosarum_bv__trifolii_WSM1325	NC_012850	4835144	1	0	2	62.512	97.748	61.1	55.52	0.45
2159518	2173353	13835	Lactobacillus_casei	NC_010999	3123185	1	0	7	71.634	97.748	46.3	39.87	0.45
43485	56553	13068	Staphylococcus_aureus_JH9	NC_009487	2948225	1	0	2	97.37	97.748	32.9	32.16	31.53
2335372	2348718	13346	Clostridium_botulinum_A2_Kyoto	NC_012563	4214640	1	0	8	96.682	97.749	28.2	34.67	98.07
3075306	3087997	12691	Clostridium_botulinum_B1_Okra	NC_010516	4014780	1	0	14	103.28	97.749	28.3	29.58	80.39
912612	925321	12709	Clostridium_botulinum_Ba4_657	NC_012658	4034620	1	0	7	94.769	97.756	28.2	31.25	93.91
1224800	1235335	10535	Xanthomonas_campestris_vesicatoria_85-10	NC_007508	5252445	1	0	26	94.434	97.76	64.7	55.7	0.2
3128357	3142150	13793	Escherichia_coli_536	NC_008253	5009476	1	0	35	95.184	97.765	50.5	45.19	5.03
444268	481159	36891	Helicobacter_pylori_26695	NC_000915	1691694	1	0	2	84.862	97.778	38.9	34.38	2.22
295886	323299	27413	Escherichia_coli_536	NC_008253	5009476	1	0	33	87.47	97.778	50.5	46.13	5.56
760373	784377	24004	Neisseria_meningitidis_Z2491	NC_003116	2215612	1	0	7	61.853	97.778	51.8	46.62	2.22
3919180	3939322	20142	Mycobacterium_avium_104	NC_008595	5553713	1	0	20	48.942	97.786	69	63.96	1.85
3555605	3567517	11912	Pseudomonas_putida_F1	NC_009512	6045107	1	0	25	88.575	97.8	61.9	64.04	90.4
2728976	2755602	26626	Salmonella_typhimurium_LT2	NC_003197	4926824	1	0	11	61.348	97.802	52.2	52.6	49.45
230663	251349	20686	Francisella_tularensis_holarctica_OSU18	NC_008369	1922809	1	0	1	56.054	97.802	32.2	34.99	96.7
3082651	3102369	19718	Rhizobium_etli_CIAT_652	NC_010994	4577801	1	0	4	66.078	97.807	61.7	58	2.63
949783	967077	17294	Clostridium_botulinum_B1_Okra	NC_010516	4014780	1	0	5	92.893	97.807	28.3	30.67	90.35
43554	56279	12725	Staphylococcus_aureus_JH1	NC_009632	2948029	1	0	2	97.712	97.807	33	32.08	29.39
781437	794713	13276	Salmonella_typhimurium_LT2	NC_003197	4926824	1	0	9	80.411	97.808	52.2	39.01	0.27
695904	714689	18785	Sulfolobus_islandicus_M_16_4	NC_012726	2623600	1	0	7	82.33	97.81	35	34.31	21.9
2557916	2568114	10198	Staphylococcus_aureus_N315	NC_002745	2855028	1	0	7	117.578	97.818	32.8	31.78	24.36
2113777	2129837	16060	Pseudomonas_putida_F1	NC_009512	6045107	1	0	16	78.151	97.844	61.9	51.7	0.27
2146339	2167346	21007	Escherichia_coli_SE11	NC_011415	4957337	1	0	32	56.617	97.845	50.8	47.07	6.47
1976330	1991771	15441	Lactobacillus_casei_ATCC_334	NC_008526	2936625	1	0	8	62.974	97.861	46.6	42.25	1.07
2895879	2913162	17283	Salmonella_typhimurium_LT2	NC_003197	4926824	1	0	8	71.375	97.865	52.2	44.38	1.07
1347593	1368064	20471	Stenotrophomonas_maltophilia_K279a	NC_010943	4920428	1	0	5	88.16	97.881	66.3	61.33	2.97
2677345	2687498	10153	Lactobacillus_casei_ATCC_334	NC_008526	2936625	1	0	4	71.368	97.895	46.6	43.31	3.51
1786877	1820820	33943	Salmonella_enterica_serovar_Paratyphi_B_SPB7	NC_010102	4928300	1	0	4	68.186	97.902	52.1	48.44	4.9
3069821	3087913	18092	Xanthomonas_campestris_vesicatoria_85-10	NC_007508	5252445	1	0	16	81.767	97.902	64.7	57.98	1.05
1850975	1874385	23410	Klebsiella_pneumoniae_342	NC_011283	5721829	1	0	20	57.992	97.917	57.3	47.22	1.67
1537165	1555075	17910	Shewanella_pealeana_ATCC_700345	NC_009901	5248504	1	0	4	59.837	97.917	44.7	43.09	13.89
2180209	2192440	12231	Salmonella_enterica_serovar_Schwarzengrund_CVM19633	NC_011094	4776348	1	0	20	93.154	97.917	52.2	36.76	0.26
2997075	3010584	13509	Salmonella_enterica_serovar_Paratyphi_A_AKU_12601	NC_011147	4647252	1	0	6	84.613	97.935	52.2	50.12	17.11
3001416	3014910	13494	Salmonella_enterica_Paratypi_ATCC_9150	NC_006511	4650733	1	0	27	84.295	97.935	52.2	50.11	17.11
542134	561036	18902	Streptococcus_pyogenes_MGAS5005	NC_007297	1864820	1	0	3	72.356	97.938	38.5	37.44	20.62
365401	377530	12129	Shewanella_W3-18-1	NC_008750	4775643	1	0	15	71.703	97.938	44.6	42.94	15.72
2113897	2125612	11715	Shewanella_baltica_OS155	NC_009052	5200625	1	0	9	67.184	97.941	46.3	39.49	0.46
952701	964099	11398	Clostridium_botulinum_A	NC_009495	3942444	1	0	6	95.554	97.941	28.2	31.5	94.41
690190	705699	15509	Rhizobium_leguminosarum_bv__trifolii_WSM2304	NC_011369	4602776	1	0	6	58.723	97.945	61.5	61.32	34.25
5351230	5392552	41322	Pseudomonas_putida_GB_1	NC_010322	6165265	1	0	23	66.423	97.959	61.9	53.73	1.36
2060475	2091931	31456	Escherichia_coli_HS	NC_009800	4709875	1	0	26	51.045	97.959	50.8	49.08	14.29
1143185	1167890	24705	Salmonella_enterica_serovar_Paratyphi_B_SPB7	NC_010102	4928300	1	0	7	79.461	97.959	52.1	44.88	1.02
2641910	2659871	17961	Shewanella_baltica_OS195	NC_009997	5423673	1	0	17	59.224	97.98	46.3	41.35	1.68
452313	469069	16756	Methanococcus_maripaludis_S2	NC_005791	1684868	1	0	2	75.574	97.98	33.1	31.07	8.08
1414954	1430440	15486	Escherichia_coli_K_12_substr__W3110	AC_000091	4712709	1	0	24	59.673	98	50.8	46.24	5
497121	513030	15909	Stenotrophomonas_maltophilia_K279a	NC_010943	4920428	1	0	4	90.62	98.026	66.3	59.11	1.64
4539288	4553277	13989	Shewanella_ANA-3	NC_008577	5043236	1	0	8	77.915	98.028	48.1	40.73	1.13
3686327	3717308	30981	Yersinia_pseudotuberculosis_IP32953	NC_006155	4812453	1	0	13	58.191	98.039	47.6	48.86	79.74
1125462	1155842	30380	Salmonella_enterica_serovar_Gallinarum_287_91	NC_011274	4725250	1	0	15	63.266	98.039	52.2	52.84	52.29
129810	148516	18706	Bordetella_parapertussis	NC_002928	4841745	1	0	1	61.246	98.039	68.1	58.12	0.39
1480218	1495489	15271	Pseudomonas_aeruginosa	NC_002516	6353896	1	0	2	63.303	98.049	66.6	57.81	0.98
2686598	2697551	10953	Acinetobacter_baumannii_AYE	NC_010410	3992524	1	0	2	89.333	98.05	39.4	33.9	1.39
1829578	1840534	10956	Staphylococcus_aureus_NCTC_8325	NC_007795	2861667	1	0	1	103.225	98.054	32.9	27.01	0.39
556537	567160	10623	Sulfolobus_islandicus_L_S_2_15	NC_012589	2775362	1	0	7	86.791	98.054	35.1	38.34	98.44
293696	318084	24388	Escherichia_coli_S88	NC_011742	5104158	1	0	31	62.51	98.058	50.7	46.45	3.88
925997	940853	14856	Shigella_flexneri_2a_2457T	NC_004741	4665060	1	0	10	72.566	98.058	50.9	49.8	22.65
399351	413600	14249	Xanthomonas_campestris_8004	NC_007086	5222261	1	0	4	102.49	98.061	65	57.16	2.22
4274434	4285556	11122	Rhodopseudomonas_palustris_TIE_1	NC_011004	5826099	1	0	6	72.607	98.062	64.9	60.17	2.52
3343938	3361816	17878	Shewanella_putrefaciens_CN-32	NC_009438	4725781	1	0	14	59.587	98.077	44.5	39.61	0.77
3794971	3806121	11150	Escherichia_coli_K_12_substr__MG1655	NC_000913	4705957	1	0	15	74.944	98.077	50.8	36.18	0.24
1260737	1271213	10476	Xanthomonas_oryzae_KACC10331	NC_006834	5012031	1	0	15	92.228	98.089	63.7	64.6	69.43
3373369	3393287	19918	Bacillus_cereus_03BB102	NC_012472	5344909	1	0	7	70.247	98.106	35.4	36.31	71.59
2731554	2761847	30293	Salmonella_enterica_serovar_Paratyphi_C_RKS4594	NC_012125	4902124	1	0	31	74.89	98.113	52.2	51.78	33.96
1603974	1625165	21191	Shigella_boydii_Sb227	NC_007613	4584392	1	0	17	60.987	98.122	51.2	53.67	94.37
1058717	1070021	11304	Salmonella_enterica_serovar_Newport_SL254	NC_011080	4896608	1	0	10	83.89	98.126	52.2	49.56	14.05
1098231	1109535	11304	Salmonella_typhimurium_LT2	NC_003197	4926824	1	0	12	83.772	98.135	52.2	49.58	15.38
243574	264355	20781	Haemophilus_somnus_2336	NC_010519	2296198	1	0	6	57.326	98.148	37.4	38.58	82.41
544486	561946	17460	Streptococcus_pyogenes_MGAS6180	NC_007296	1924682	1	0	1	71.93	98.148	38.4	36.99	20.37
5303251	5327665	24414	Mycobacterium_marinum_M	NC_010612	6731639	1	0	2	84.65	98.155	65.7	65.98	57.2
3505322	3534632	29310	Salmonella_enterica_serovar_Typhi_Ty2	NC_004631	4860418	1	0	19	78.435	98.16	52.1	52.78	55.83
4334502	4345336	10834	Bacillus_cereus_AH820	NC_011773	5378436	1	0	9	83.031	98.16	35.4	31.35	1.84
1511662	1522610	10948	Rhizobium_leguminosarum_bv__trifolii_WSM1325	NC_012850	4835144	1	0	3	72.676	98.161	61.1	59.3	10.11
146096	166898	20802	Neisseria_meningitidis_MC58	NC_003112	2304823	1	0	11	100.448	98.165	51.5	44.53	1.83
2936111	2961506	25395	Escherichia_coli_O157_H7_EC4115	NC_011353	5651677	1	0	50	74.208	98.174	50.5	54.82	97.26
3474905	3499897	24992	Escherichia_coli_O157H7	NC_002695	5577000	1	0	57	78.07	98.174	50.5	42.22	0.91
586309	603069	16760	Streptococcus_pyogenes_MGAS2096	NC_008023	1886932	1	0	2	85.6	98.182	38.7	37.16	19.09
699092	710892	11800	Escherichia_coli_UMN026	NC_011751	5276406	1	0	30	85.828	98.182	50.7	40.77	0.91
248835	260605	11770	Acinetobacter_baumannii_ACICU	NC_010611	3959890	1	0	11	89.031	98.187	39	56.7	100
1712925	1734884	21959	Pseudomonas_syringae_pv_B728a	NC_007005	6180751	1	0	9	65.637	98.195	59.2	53.55	2.17
1476167	1493671	17504	Salmonella_typhimurium_LT2	NC_003197	4926824	1	0	16	74.748	98.195	52.2	43.97	0.72
1650602	1692827	42225	Escherichia_coli_IAI1	NC_011741	4767711	1	0	20	44.165	98.198	50.8	50.89	46.85
2263654	2305891	42237	Escherichia_coli_C_ATCC_8739	NC_010468	4814022	1	0	21	44.633	98.214	50.9	50.27	33.04
725259	741603	16344	Shigella_flexneri_2a_2457T	NC_004741	4665060	1	0	3	69.214	98.221	50.9	55.63	99.64
925028	936425	11397	Clostridium_botulinum_A_ATCC_19397	NC_009697	3918643	1	0	6	95.702	98.225	28.2	31.51	93.79
1189317	1203386	14069	Salmonella_enterica_serovar_Typhi_Ty2	NC_004631	4860418	1	0	4	100.666	98.235	52.1	40.96	0.88
2612819	2634658	21839	Shewanella_ANA-3	NC_008577	5043236	1	0	1	75.372	98.238	48.1	41.42	0.88
2075351	2093486	18135	Xanthomonas_campestris_vesicatoria_85-10	NC_007508	5252445	1	0	25	83.464	98.246	64.7	58.15	1.05
1234639	1253507	18868	Bacillus_cereus_ATCC14579	NC_004722	5489121	1	0	7	76.345	98.252	35.3	30.75	0.35
2910053	2921967	11914	Pseudomonas_putida_KT2440	NC_002947	6270176	1	0	24	92.404	98.263	61.5	64.03	91.31
734448	751142	16694	Staphylococcus_aureus_aureus_MRSA252	NC_002952	2944085	1	0	5	87.185	98.266	32.8	29.1	2.89
4262336	4274071	11735	Escherichia_coli_C_ATCC_8739	NC_010468	4814022	1	0	14	75.693	98.267	50.9	41.6	0.99
1754293	1765845	11552	Legionella_pneumophila_Lens	NC_006369	3393483	1	0	3	73.915	98.27	38.4	41.14	95.16
2209872	2223020	13148	Stenotrophomonas_maltophilia_R551_3	NC_011071	4639312	1	0	2	89.801	98.271	66.3	61.18	2.88
1097405	1114035	16630	Staphylococcus_aureus_JH9	NC_009487	2948225	1	0	1	96.513	98.276	32.9	33.77	75.29
1097279	1113909	16630	Staphylococcus_aureus_JH1	NC_009632	2948029	1	0	1	96.502	98.276	33	33.77	75.86
1778007	1791815	13808	Salmonella_typhi	NC_003198	4877738	1	0	10	101.547	98.276	52.1	40.85	0.57
4412195	4426463	14268	Mycobacterium_marinum_M	NC_010612	6731639	1	0	18	130.523	98.28	65.7	61.01	0.86
2374302	2402498	28196	Xanthomonas_oryzae_MAFF_311018	NC_007705	5010792	1	0	19	60.739	98.286	63.7	61.63	7.43
3347599	3363387	15788	Shigella_boydii_CDC_3083_94	NC_010658	4681940	1	0	18	66.219	98.288	51.3	51.75	58.9
2349158	2359294	10136	Bordetella_bronchiseptica	NC_002927	5415453	1	0	22	84.911	98.289	68.1	64.53	7.79
2141931	2183074	41143	Salmonella_enterica_serovar_Dublin_CT_02021853	NC_011205	4912093	1	0	6	71.454	98.291	52.2	50.09	11.97
2786301	2800637	14336	Xanthomonas_campestris_B100	NC_010688	5151560	1	0	16	108.577	98.305	65	55.22	0.28
874167	890436	16269	Mycobacterium_avium_paratuberculosis	NC_002944	4898778	1	0	17	50.431	98.311	69.3	60.46	0.34
3832317	3843467	11150	Escherichia_coli_K_12_substr__W3110	AC_000091	4712709	1	0	13	74.858	98.317	50.8	36.18	0.24
2242707	2259428	16721	Clostridium_botulinum_F_Langeland	NC_009699	4052464	1	0	10	94.693	98.319	28.3	34.28	98.32
1081126	1091670	10544	Streptococcus_pyogenes_MGAS6180	NC_007296	1924682	1	0	2	87.314	98.324	38.4	30.4	0.56
250455	276449	25994	Escherichia_coli_IAI1	NC_011741	4767711	1	0	19	50.829	98.333	50.8	52.32	77.78
7221686	7237172	15486	Bradyrhizobium_ORS278	NC_009445	7563110	1	0	13	82.14	98.337	65.5	60.42	0.83
3232164	3253128	20964	Xanthomonas_campestris_B100	NC_010688	5151560	1	0	12	100.316	98.347	65	54.02	0.41
3310328	3327122	16794	Bordetella_pertussis	NC_002929	4144564	1	0	13	64.88	98.354	67.7	60.08	0.41
1349939	1365449	15510	Streptococcus_pyogenes_MGAS10394	NC_006086	1927019	1	0	4	75.451	98.361	38.7	41.94	94.26
314961	332162	17201	Streptococcus_pneumoniae_JJA	NC_012466	2150524	1	0	11	57.019	98.374	39.7	34.82	4.07
1501675	1531664	29989	Escherichia_coli_O157_H7_EC4115	NC_011353	5651677	1	0	42	63.805	98.378	50.5	48.63	16.22
2291376	2302542	11166	Salmonella_enterica_serovar_Dublin_CT_02021853	NC_011205	4912093	1	0	18	92.404	98.383	52.2	35.73	0.23
62871	77427	14556	Borrelia_afzelii_PKo	NC_008277	918329	1	0	1	60.993	98.387	28.3	25.19	1.61
2431163	2447783	16620	Shewanella_pealeana_ATCC_700345	NC_009901	5248504	1	0	6	59.408	98.392	44.7	39.14	0.64
4191400	4215539	24139	Shigella_boydii_Sb227	NC_007613	4584392	1	0	1	49.579	98.396	51.2	47.8	4.28
2747486	2788439	40953	Escherichia_coli_IAI39	NC_011750	5205384	1	0	42	54.084	98.4	50.6	49.56	20
783447	815008	31561	Acinetobacter_baumannii_ATCC_17978	NC_009085	4033558	1	0	7	63.876	98.4	38.9	50.86	100
3034624	3054885	20261	Xanthomonas_campestris_B100	NC_010688	5151560	1	0	14	97.137	98.4	65	59.89	4
4545096	4559940	14844	Salmonella_enterica_serovar_Gallinarum_287_91	NC_011274	4725250	1	0	4	84.502	98.403	52.2	43.06	0.96
4248144	4264806	16662	Bacillus_thuringiensis_Al_Hakam	NC_008600	5332193	1	0	6	71.264	98.413	35.4	31.74	3.49
5022455	5038543	16088	Escherichia_coli_APEC_O1	NC_008563	5154626	1	0	51	79.539	98.413	50.5	52.06	73.97
571803	601192	29389	Mycobacterium_ulcerans_Agy99	NC_008611	5712058	1	0	27	40.566	98.429	65.5	67.25	97.38
3294163	3321354	27191	Escherichia_coli_UMN026	NC_011751	5276406	1	0	20	82.855	98.429	50.7	35.82	0.52
981918	993454	11536	Streptococcus_pneumoniae_CGSP14	NC_010582	2240758	1	0	9	90.937	98.429	39.5	30.48	2.09
1451855	1465329	13474	Xanthomonas_campestris_vesicatoria_85-10	NC_007508	5252445	1	0	23	93.072	98.438	64.7	59.11	3.39
873587	883668	10081	Shigella_boydii_Sb227	NC_007613	4584392	1	0	39	77.73	98.438	51.2	33.88	0.22
2777406	2795117	17711	Stenotrophomonas_maltophilia_R551_3	NC_011071	4639312	1	0	3	87.621	98.45	66.3	59.95	1.16
750041	799426	49385	Rhodobacter_sphaeroides_ATCC_17025	NC_009428	3263694	1	0	9	48.333	98.462	68.5	67.89	24.62
676432	702762	26330	Shewanella_baltica_OS223	NC_011663	5219415	1	0	12	51.338	98.462	46.3	39.31	0.51
2618182	2640179	21997	Staphylococcus_aureus_Mu3	NC_009782	2921314	1	0	6	87.869	98.462	32.9	30.31	5.38
4470404	4488366	17962	Yersinia_pseudotuberculosis_PB1_	NC_010634	4762700	1	0	11	81.663	98.467	47.5	36.94	0.77
5077871	5104448	26577	Shewanella_baltica_OS185	NC_009665	5304396	1	0	21	51.623	98.469	46.3	40.34	1.02
2940384	2966236	25852	Xanthomonas_campestris_ATCC_33913	NC_003902	5148705	1	0	25	78.659	98.469	65.1	56.35	0.51
4190963	4211812	20849	Methylobacterium_extorquens_PA1	NC_010172	5549314	1	0	2	107.147	98.473	68.2	59.02	0.38
1656797	1678484	21687	Rhodopseudomonas_palustris_TIE_1	NC_011004	5826099	1	0	4	57.2	98.485	64.9	62.9	8.71
3768247	3793204	24957	Escherichia_coli_E24377A	NC_009801	5050757	1	0	20	81.514	98.492	50.6	50.13	32.66
918830	940389	21559	Staphylococcus_aureus_Mu50	NC_002758	2919651	1	0	5	83.109	98.496	32.9	33.59	70.68
2755418	2775007	19589	Shewanella_halifaxensis_HAW_EB4	NC_010334	5301588	1	0	6	60.425	98.496	44.6	41.08	3.76
2056494	2083003	26509	Legionella_pneumophila_Corby	NC_009494	3627563	1	0	3	56.991	98.507	38.5	41.87	97.01
4721062	4745024	23962	Salmonella_enterica_serovar_Paratyphi_C_RKS4594	NC_012125	4902124	1	0	26	76.804	98.507	52.2	39.4	0.5
322032	345883	23851	Salmonella_enterica_serovar_Paratyphi_C_RKS4594	NC_012125	4902124	1	0	27	82.147	98.515	52.2	49.67	13.86
4208461	4232181	23720	Salmonella_enterica_serovar_Typhi_Ty2	NC_004631	4860418	1	0	20	84.444	98.515	52.1	50.6	21.78
117728	127802	10074	Streptococcus_pneumoniae_R6	NC_003098	2067739	1	0	18	75.416	98.515	39.7	31.31	1.98
920275	941492	21217	Staphylococcus_aureus_Mu3	NC_009782	2921314	1	0	4	82.977	98.519	32.9	33.57	70.37
112577	122809	10232	Streptococcus_pneumoniae_G54	NC_011072	2108653	1	0	19	79.984	98.522	39.6	30.48	0.49
1427085	1443609	16524	Neisseria_meningitidis_MC58	NC_003112	2304823	1	0	9	110.739	98.54	51.5	39.7	0.73
3778540	3794412	15872	Pseudomonas_aeruginosa_UCBPP-PA14	NC_008463	6631043	1	0	15	73.83	98.54	66.3	67.33	60.58
2589878	2602332	12454	Escherichia_coli_IAI39	NC_011750	5205384	1	0	41	79.839	98.544	50.6	43.57	1.7
1475608	1493111	17503	Salmonella_enterica_serovar_Newport_SL254	NC_011080	4896608	1	0	17	77.169	98.545	52.2	43.97	0.73
4703111	4721458	18347	Escherichia_coli_APEC_O1	NC_008563	5154626	1	0	37	73.056	98.551	50.5	46.82	6.52
3244938	3264928	19990	Escherichia_coli_O157_H7_EC4115	NC_011353	5651677	1	0	52	81.395	98.561	50.5	51.52	65.11
2591860	2605711	13851	Methylobacterium_populi_BJ001	NC_010725	5883305	1	0	6	93.039	98.565	69.4	65.5	5.74
2496036	2530589	34553	Stenotrophomonas_maltophilia_K279a	NC_010943	4920428	1	0	10	75.637	98.571	66.3	61.34	1.43
1536219	1556315	20096	Staphylococcus_aureus_MW2	NC_003923	2860755	1	0	3	84.374	98.571	32.8	33.8	77.86
2097889	2111085	13196	Escherichia_coli_K_12_substr__MG1655	NC_000913	4705957	1	0	22	71.343	98.575	50.8	40.42	0.57
2617388	2641026	23638	Anaeromyxobacter_dehalogenans_2CP-C	NC_007760	5085101	1	0	15	69.369	98.585	74.9	67.75	1.42
613404	637906	24502	Shewanella_halifaxensis_HAW_EB4	NC_010334	5301588	1	0	3	55.315	98.592	44.6	38.97	1.41
4615371	4637633	22262	Yersinia_pseudotuberculosis_IP32953	NC_006155	4812453	1	0	15	66.207	98.592	47.6	47.05	38.03
1553008	1573103	20095	Staphylococcus_aureus_USA300_FPR3757	NC_007793	2913809	1	0	1	84.809	98.592	32.8	33.89	81.69
570657	586344	15687	Neisseria_gonorrhoeae_NCCP11945	NC_011035	2263912	1	0	13	102.75	98.592	52.4	43.26	0.7
398766	413006	14240	Xanthomonas_campestris_ATCC_33913	NC_003902	5148705	1	0	4	104.047	98.596	65.1	57.17	1.12
4170555	4194825	24270	Bacillus_cereus_Q1	NC_011969	5288684	1	0	7	73.409	98.598	35.6	38.05	92.06
82719	96205	13486	Staphylococcus_aureus_aureus_MRSA252	NC_002952	2944085	1	0	4	96.868	98.605	32.8	28.6	0.93
425737	442187	16450	Bifidobacterium_longum_DJO10A	NC_010816	2409732	1	0	24	72.467	98.611	60.1	63.83	98.61
2349018	2367132	18114	Xanthomonas_oryzae_PXO99A	NC_010717	5314934	1	0	20	79.2	98.616	63.6	62.78	23.18
61859	80757	18898	Methylobacterium_extorquens_AM1	NC_012808	5590056	1	0	1	77.2	98.625	68.7	64.39	3.44
2257897	2270418	12521	Mycobacterium_avium_104	NC_008595	5553713	1	0	10	62.793	98.627	69	63.73	2.06
2096670	2109107	12437	Salmonella_enterica_Paratypi_ATCC_9150	NC_006511	4650733	1	0	15	92.644	98.641	52.2	38.04	0.27
2136220	2153848	17628	Shewanella_halifaxensis_HAW_EB4	NC_010334	5301588	1	0	5	67.799	98.649	44.6	38.56	0.68
293052	316654	23602	Klebsiella_pneumoniae_MGH_78578	NC_009648	5391051	1	0	26	62.348	98.667	57.5	48.45	1.33
2553140	2570001	16861	Escherichia_coli_SMS_3_5	NC_010498	5140795	1	0	26	80.424	98.667	50.5	44.85	3.33
857720	871984	14264	Streptococcus_equi_zooepidemicus	NC_012470	2180581	1	0	9	92.062	98.667	41.5	31.55	0.67
993046	1010738	17692	Shewanella_baltica_OS195	NC_009997	5423673	1	0	13	69.13	98.675	46.3	46.65	54.97
541700	554300	12600	Bordetella_parapertussis	NC_002928	4841745	1	0	13	81.991	98.677	68.1	52.7	0.53
3274522	3285982	11460	Bacillus_cereus_Q1	NC_011969	5288684	1	0	4	90.259	98.678	35.6	37.95	89.65
7333118	7357384	24266	Bradyrhizobium_ORS278	NC_009445	7563110	1	0	35	63.834	98.697	65.5	61.4	0.98
4493224	4524245	31021	Salmonella_enterica_serovar_Typhi_Ty2	NC_004631	4860418	1	0	3	72.014	98.701	52.1	46.06	1.95
1338296	1353885	15589	Salmonella_enterica_serovar_Paratyphi_C_RKS4594	NC_012125	4902124	1	0	20	102.352	98.71	52.2	46.99	3.23
3026632	3047157	20525	Salmonella_enterica_serovar_Typhi_Ty2	NC_004631	4860418	1	0	14	105.849	98.712	52.1	49.39	10.73
3895112	3906674	11562	Yersinia_pestis_Angola	NC_010159	4568601	1	0	9	76.677	98.715	47.6	47.52	45.24
7425	70121	62696	Rhodopseudomonas_palustris_BisB5	NC_007958	4962613	1	0	13	46.273	98.718	64.8	62.46	2.56
2976042	3007525	31483	Xanthomonas_oryzae_MAFF_311018	NC_007705	5010792	1	0	35	63.541	98.718	63.7	61.49	3.85
722585	751217	28632	Streptococcus_equi_4047	NC_012471	2285991	1	0	2	79.336	98.718	41.3	36.95	2.56
288448	310766	22318	Bacillus_cereus_AH187	NC_011658	5344302	1	0	1	70.192	98.729	35.6	41.11	98.31
1823418	1861648	38230	Pseudomonas_putida_GB_1	NC_010322	6165265	1	0	12	87.689	98.734	61.9	50.29	0.63
1098296	1118336	20040	Salmonella_enterica_Choleraesuis	NC_006905	4823639	1	0	4	77.346	98.734	52.2	53.3	64.98
1883652	1899819	16167	Escherichia_coli_IAI39	NC_011750	5205384	1	0	30	78.955	98.738	50.6	55.99	99.05
784075	807230	23155	Prochlorococcus_marinus_NATL1A	NC_008819	1891371	1	0	2	65.809	98.75	35	28.48	1.25
2983070	2997484	14414	Escherichia_coli_K_12_substr__W3110	AC_000091	4712709	1	0	19	69.558	98.758	50.8	38.49	0.31
924790	937487	12697	Streptococcus_pneumoniae_D39	NC_008533	2075346	1	0	2	66.889	98.758	39.7	32.82	3.73
3896758	3964049	67291	Methylobacterium_extorquens_PA1	NC_010172	5549314	1	0	4	80.089	98.765	68.2	64.72	7.41
1322750	1344186	21436	Bacillus_cereus_Q1	NC_011969	5288684	1	0	3	78.533	98.765	35.6	31.48	0.41
1228958	1260343	31385	Xanthomonas_campestris_8004	NC_007086	5222261	1	0	25	84.189	98.78	65	56.3	0.61
734498	754386	19888	Methanococcus_maripaludis_S2	NC_005791	1684868	1	0	1	79.344	98.795	33.1	30.23	2.41
2567245	2583055	15810	Bacillus_thuringiensis_Al_Hakam	NC_008600	5332193	1	0	3	75.806	98.795	35.4	30.98	0.6
237751	253018	15267	Wolbachia_endosymbiont_of_Drosophila_melanogaster	NC_002978	1285894	1	0	5	62.985	98.795	35.2	36.37	85.54
2586093	2622773	36680	Pseudomonas_putida_KT2440	NC_002947	6270176	1	0	23	76.025	98.81	61.5	58.56	10.12
2896412	2918210	21798	Escherichia_coli_O157H7	NC_002695	5577000	1	0	56	75.328	98.81	50.5	56.27	99.21
4748023	4760960	12937	Pseudomonas_aeruginosa_UCBPP-PA14	NC_008463	6631043	1	0	3	85.88	98.812	66.3	53.96	0.59
3486325	3517303	30978	Bacillus_weihenstephanensis_KBAB4	NC_010184	5337958	1	0	3	67.545	98.817	35.6	33.29	8.28
626082	639346	13264	Yersinia_pestis_Angola	NC_010159	4568601	1	0	19	77.407	98.82	47.6	49.18	79.35
2247144	2267097	19953	Shewanella_baltica_OS155	NC_009052	5200625	1	0	13	55.86	98.828	46.3	43.64	5.86
656466	677770	21304	Sinorhizobium_meliloti	NC_003047	3706337	1	0	8	71.964	98.83	62.7	59.53	2.34
3279575	3302713	23138	Pseudomonas_putida_F1	NC_009512	6045107	1	0	23	76.656	98.833	61.9	57.41	5.45
2808266	2828160	19894	Shewanella_baltica_OS223	NC_011663	5219415	1	0	6	72.983	98.837	46.3	42.06	3.1
1910165	1935735	25570	Mycobacterium_marinum_M	NC_010612	6731639	1	0	3	91.097	98.842	65.7	72.91	100
686441	709627	23186	Acinetobacter_baumannii_AB0057	NC_011586	4108378	1	0	7	77.786	98.851	39.2	37.86	25.86
1738747	1752864	14117	Xylella_fastidiosa_M12	NC_010513	2510489	1	0	19	81.579	98.857	51.9	56.27	91.43
1447124	1480035	32911	Methylobacterium_populi_BJ001	NC_010725	5883305	1	0	4	80.112	98.864	69.4	61.2	0.57
323861	351350	27489	Salmonella_typhimurium_LT2	NC_003197	4926824	1	0	6	70.98	98.864	52.2	51.71	33.52
1575390	1586773	11383	Streptococcus_equi_zooepidemicus_MGCS10565	NC_011134	2053088	1	0	6	91.14	98.87	41.8	34.68	0.56
2858775	2875994	17219	Escherichia_fergusonii_ATCC_35469	NC_011740	4654265	1	0	14	75.534	98.872	49.9	45	3.01
2741669	2752109	10440	Escherichia_coli_O157_H7_EC4115	NC_011353	5651677	1	0	19	95.24	98.874	50.5	34.12	0.19
2473976	2493394	19418	Bacillus_anthracis_str_Sterne	NC_005945	5303359	1	0	2	76.643	98.885	35.4	31.8	1.86
971375	990391	19016	Shewanella_baltica_OS223	NC_011663	5219415	1	0	10	67.651	98.889	46.3	46.85	61.48
3184169	3202568	18399	Escherichia_coli_E24377A	NC_009801	5050757	1	0	5	90.64	98.889	50.6	34.72	0.37
1666321	1680847	14526	Bacillus_thuringiensis_konkukian	NC_005957	5312507	1	0	8	83.328	98.889	35.4	29.7	0.28
659189	669221	10032	Borrelia_burgdorferi_ZS7	NC_011728	919660	1	0	3	76.552	98.889	28.5	24.39	1.11
1288520	1313314	24794	Yersinia_pestis_Angola	NC_010159	4568601	1	0	26	55.051	98.895	47.6	39.03	0.55
2922601	2935558	12957	Shewanella_MR-4	NC_008321	4773520	1	0	8	83.424	98.898	47.9	42.19	1.38
3700520	3728350	27830	Xanthomonas_campestris_ATCC_33913	NC_003902	5148705	1	0	32	97.085	98.901	65.1	55.47	0.55
2075080	2090904	15824	Lactobacillus_casei_ATCC_334	NC_008526	2936625	1	0	7	70.636	98.901	46.6	43.76	4.95
2231778	2244945	13167	Prochlorococcus_marinus_MIT9313	NC_005071	2445315	1	0	6	66.024	98.907	50.7	44.75	7.65
2260902	2279298	18396	Escherichia_coli_SMS_3_5	NC_010498	5140795	1	0	27	75.896	98.909	50.5	49.92	33.09
1248693	1260786	12093	Shigella_boydii_Sb227	NC_007613	4584392	1	0	11	73.151	98.928	51.2	49.63	17.96
1009658	1026097	16439	Shigella_boydii_CDC_3083_94	NC_010658	4681940	1	0	11	66.237	98.929	51.3	53.42	90
1902988	1919359	16371	Shigella_flexneri_2a_2457T	NC_004741	4665060	1	0	20	79.196	98.929	50.9	49.71	23.21
3001612	3026302	24690	Escherichia_coli_HS	NC_009800	4709875	1	0	13	70.661	98.936	50.8	37.85	0.53
1753851	1783258	29407	Escherichia_coli_O157_H7_EC4115	NC_011353	5651677	1	0	45	67.065	98.942	50.5	54.11	96.3
2169633	2182351	12718	Salmonella_enterica_serovar_Newport_SL254	NC_011080	4896608	1	0	27	104.423	98.945	52.2	35.52	0.26
184784	203453	18669	Legionella_pneumophila_Corby	NC_009494	3627563	1	0	5	74.031	98.953	38.5	41.97	97.38
592977	627478	34501	Corynebacterium_glutamicum_R	NC_009342	3361525	1	0	15	54.9	98.958	54.1	55.86	92.71
3441525	3458709	17184	Shewanella_oneidensis	NC_004347	5040801	1	0	22	66.429	98.962	46	39.59	0.69
1208135	1234898	26763	Xanthomonas_citri	NC_003919	5249491	1	0	27	95.949	98.964	64.8	60.01	2.07
1014847	1026093	11246	Streptococcus_pneumoniae_70585	NC_012468	2215892	1	0	11	85.82	98.969	39.7	31.54	2.06
1272311	1283207	10896	Streptococcus_pneumoniae_JJA	NC_012466	2150524	1	0	13	87.927	98.969	39.7	31.58	0.52
919628	929956	10328	Streptococcus_pneumoniae_R6	NC_003098	2067739	1	0	5	88.7	98.985	39.7	31.91	1.52
561565	584856	23291	Escherichia_coli_K_12_substr__W3110	AC_000091	4712709	1	0	27	55.951	98.995	50.8	43.54	1.01
2899811	2949173	49362	Escherichia_coli_E24377A	NC_009801	5050757	1	0	22	64.119	99	50.6	42.06	1
1685340	1710667	25327	Xanthomonas_campestris_ATCC_33913	NC_003902	5148705	1	0	26	88.219	99	65.1	58.47	1.5
3323054	3353255	30201	Pseudomonas_putida_GB_1	NC_010322	6165265	1	0	17	80.271	99.005	61.9	56.07	4.48
4179120	4197325	18205	Escherichia_coli_O157H7	NC_002695	5577000	1	0	38	88.594	99.007	50.5	50.2	34.77
450913	468393	17480	Methanococcus_maripaludis_C5	NC_009135	1806201	1	0	3	74.235	99.01	33	28.86	1.98
3604563	3620202	15639	Yersinia_pseudotuberculosis_IP32953	NC_006155	4812453	1	0	6	85.1	99.01	47.6	33.86	0.33
2197053	2221221	24168	Xanthomonas_oryzae_MAFF_311018	NC_007705	5010792	1	0	20	76.175	99.02	63.7	64.48	68.14
3040737	3064290	23553	Salmonella_typhi	NC_003198	4877738	1	0	9	99.333	99.02	52.1	50.41	18.63
4282200	4300405	18205	Escherichia_coli_O157_H7_EC4115	NC_011353	5651677	1	0	55	88.765	99.02	50.5	50.21	38.24
925775	936103	10328	Streptococcus_pneumoniae_JJA	NC_012466	2150524	1	0	5	90.433	99.024	39.7	31.93	1.46
849013	874897	25884	Xylella_fastidiosa	NC_002488	2717582	1	0	4	77.25	99.029	52.7	60.68	97.09
2546748	2557227	10479	Bacillus_cereus_B4264	NC_011725	5496451	1	0	4	103.01	99.033	35.3	34.29	32.3
938136	957602	19466	Streptococcus_pneumoniae_R6	NC_003098	2067739	1	0	6	51.218	99.038	39.7	30.7	0.96
4743291	4759514	16223	Escherichia_coli_APEC_O1	NC_008563	5154626	1	0	50	83.663	99.042	50.5	44.99	2.56
2187221	2205525	18304	Clostridium_botulinum_A	NC_009495	3942444	1	0	11	99.667	99.057	28.2	33.87	98.58
4724970	4736292	11322	Salmonella_enterica_serovar_Dublin_CT_02021853	NC_011205	4912093	1	0	7	98.89	99.063	52.2	42.25	1.41
49263	62767	13504	Staphylococcus_aureus_aureus_MRSA252	NC_002952	2944085	1	0	1	97.067	99.065	32.8	31.89	28.5
4752850	4798579	45729	Escherichia_coli_536	NC_008253	5009476	1	0	37	74.189	99.074	50.5	46.06	1.85
3814397	3839805	25408	Escherichia_coli_O157_H7_EC4115	NC_011353	5651677	1	0	26	77.803	99.087	50.5	35.58	0.46
1006970	1023993	17023	Mycobacterium_ulcerans_Agy99	NC_008611	5712058	1	0	23	56.116	99.091	65.5	62.89	3.33
3264003	3279516	15513	Acinetobacter_baumannii_SDF	NC_010400	3470840	1	0	2	88.181	99.091	39.2	33.84	0.45
3167618	3177659	10041	Corynebacterium_glutamicum_R	NC_009342	3361525	1	0	19	94.682	99.091	54.1	50.77	3.33
1226832	1249137	22305	Xanthomonas_oryzae_MAFF_311018	NC_007705	5010792	1	0	22	101.774	99.095	63.7	65.15	88.24
2016115	2028487	12372	Staphylococcus_aureus_RF122	NC_007622	2781711	1	0	5	92.211	99.095	32.8	28.56	1.36
604377	616213	11836	Klebsiella_pneumoniae_NTUH_K2044	NC_012731	5323499	1	0	1	81.72	99.097	57.7	53.24	6.32
3295602	3310820	15218	Acinetobacter_baumannii_SDF	NC_010400	3470840	1	0	1	94.943	99.107	39.2	37.27	8.93
865244	878865	13621	Salmonella_enterica_serovar_Paratyphi_A_AKU_12601	NC_011147	4647252	1	0	23	92.7	99.107	52.2	37.3	0.3
4382137	4422050	39913	Shigella_boydii_Sb227	NC_007613	4584392	1	0	30	49.129	99.115	51.2	48.36	4.42
985137	1005522	20385	Shigella_boydii_CDC_3083_94	NC_010658	4681940	1	0	4	63.929	99.115	51.3	54.66	98.23
3220074	3242174	22100	Escherichia_coli_S88	NC_011742	5104158	1	0	39	81.059	99.119	50.7	47	5.73
2155362	2168988	13626	Salmonella_enterica_serovar_Gallinarum_287_91	NC_011274	4725250	1	0	3	91.067	99.12	52.2	37.23	0.29
1967739	1988508	20769	Salmonella_enterica_Choleraesuis	NC_006905	4823639	1	0	10	80.462	99.123	52.2	44.6	0.88
3590867	3602488	11621	Bacillus_cereus_ZK	NC_006274	5376643	1	0	2	86.663	99.123	35.4	41.18	97.59
2537615	2553062	15447	Bacillus_cereus_ZK	NC_006274	5376643	1	0	4	84.329	99.125	35.4	32.11	5.83
2164360	2177980	13620	Salmonella_enterica_serovar_Enteritidis_P125109	NC_011294	4752789	1	0	6	91.388	99.128	52.2	37.22	0.29
2578794	2593058	14264	Shewanella_oneidensis	NC_004347	5040801	1	0	12	81.947	99.138	46	43.86	10.63
4864046	4906791	42745	Escherichia_coli_SMS_3_5	NC_010498	5140795	1	0	36	66.194	99.153	50.5	46.09	1.69
50915	75063	24148	Staphylococcus_aureus_USA300_FPR3757	NC_007793	2913809	1	0	3	83.454	99.153	32.8	29.85	0.85
3183786	3197290	13504	Salmonella_typhimurium_LT2	NC_003197	4926824	1	0	15	89.227	99.164	52.2	49.94	16.16
5172402	5183749	11347	Mycobacterium_avium_104	NC_008595	5553713	1	0	29	69.851	99.17	69	63.65	1.87
3480889	3525215	44326	Bacillus_cereus_B4264	NC_011725	5496451	1	0	5	68.785	99.18	35.3	33.03	7.38
552632	570611	17979	Neisseria_meningitidis_FAM18	NC_008767	2226318	1	0	5	83.724	99.18	51.6	49.91	21.31
2091853	2104290	12437	Salmonella_enterica_serovar_Paratyphi_A_AKU_12601	NC_011147	4647252	1	0	15	92.631	99.185	52.2	38.04	0.27
1782673	1795507	12834	Escherichia_coli_C_ATCC_8739	NC_010468	4814022	1	0	23	83.481	99.187	50.9	35.49	0.27
2794	17975	15181	Francisella_tularensis_novicida_U112	NC_008601	1937318	1	0	3	74.281	99.2	32.5	29.65	4
4201636	4222366	20730	Bacillus_cereus_Q1	NC_011969	5288684	1	0	8	82.56	99.203	35.6	31.68	1.2
102361	126359	23998	Pseudomonas_syringae_pv_B728a	NC_007005	6180751	1	0	32	68.593	99.209	59.2	51.31	0.4
1703057	1717890	14833	Streptococcus_pyogenes_MGAS6180	NC_007296	1924682	1	0	4	80.054	99.213	38.4	39.6	77.17
1984892	2003042	18150	Escherichia_coli_IAI1	NC_011741	4767711	1	0	8	69.857	99.225	50.8	37.79	0.39
4793705	4807125	13420	Xanthomonas_oryzae_PXO99A	NC_010717	5314934	1	0	17	92.536	99.231	63.6	55.09	0.51
4241406	4258558	17152	Yersinia_pestis_Angola	NC_010159	4568601	1	0	7	68.748	99.237	47.6	48.49	67.56
1679167	1696315	17148	Shigella_boydii_Sb227	NC_007613	4584392	1	0	18	67.021	99.24	51.2	51.05	42.21
2776834	2787274	10440	Escherichia_coli_O157H7	NC_002695	5577000	1	0	22	95.866	99.24	50.5	34.12	0.19
621397	639855	18458	Xanthomonas_oryzae_KACC10331	NC_006834	5012031	1	0	20	76.615	99.251	63.7	60.13	2.25
2378957	2390930	11973	Mycobacterium_avium_paratuberculosis	NC_002944	4898778	1	0	15	63.562	99.256	69.3	60.94	0.5
963886	983689	19803	Bordetella_bronchiseptica	NC_002927	5415453	1	0	23	79.612	99.257	68.1	58.57	0.37
3308132	3342855	34723	Shewanella_W3-18-1	NC_008750	4775643	1	0	3	61.993	99.259	44.6	47.11	97.78
2165689	2202601	36912	Escherichia_coli_UTI89	NC_007946	5138109	1	0	39	71.023	99.27	50.6	47.15	6.57
784575	801706	17131	Yersinia_pseudotuberculosis_IP_31758	NC_009708	4790782	1	0	19	69.753	99.273	47.5	51.45	97.45
519395	552417	33022	Yersinia_pestis_KIM_10	NC_004088	4666481	1	0	21	66.036	99.281	47.6	48.42	68.35
1538737	1572916	34179	Salmonella_typhi	NC_003198	4877738	1	0	6	104.746	99.286	52.1	54.7	93.57
382646	393819	11173	Shewanella_W3-18-1	NC_008750	4775643	1	0	13	86.221	99.287	44.6	38.62	0.24
715429	751738	36309	Shewanella_baltica_OS223	NC_011663	5219415	1	0	11	58.414	99.291	46.3	42.73	2.84
1642702	1654964	12262	Xanthomonas_oryzae_PXO99A	NC_010717	5314934	1	0	7	99.105	99.297	63.6	65.26	84.78
1319826	1345962	26136	Bradyrhizobium_ORS278	NC_009445	7563110	1	0	19	69.39	99.298	65.5	60.99	0.7
1662951	1673399	10448	Salmonella_enterica_Paratypi_ATCC_9150	NC_006511	4650733	1	0	24	106.599	99.315	52.2	40.36	0.68
5262658	5274678	12020	Bacillus_cereus_AH820	NC_011773	5378436	1	0	10	99.814	99.32	35.4	30.32	0.23
544370	556410	12040	Bordetella_bronchiseptica	NC_002927	5415453	1	0	4	81.98	99.323	68.1	52.58	0.23
2566526	2600206	33680	Escherichia_coli_APEC_O1	NC_008563	5154626	1	0	41	64.463	99.333	50.5	47.48	8
1206646	1221955	15309	Yersinia_pestis_KIM_10	NC_004088	4666481	1	0	4	80.051	99.333	47.6	34.44	0.33
4872466	4889938	17472	Bacillus_cereus_AH187	NC_011658	5344302	1	0	8	81.891	99.336	35.6	39.46	95.02
4556196	4586776	30580	Shewanella_putrefaciens_CN-32	NC_009438	4725781	1	0	27	66.362	99.342	44.5	42.56	7.24
4646619	4662230	15611	Salmonella_enterica_Choleraesuis	NC_006905	4823639	1	0	21	100.496	99.342	52.2	35.46	0.33
3819576	3850188	30612	Shewanella_MR-4	NC_008321	4773520	1	0	4	66.092	99.346	47.9	39.96	0.65
2095461	2125215	29754	Escherichia_coli_HS	NC_009800	4709875	1	0	19	69.825	99.359	50.8	49.48	18.59
4567276	4582122	14846	Salmonella_enterica_serovar_Enteritidis_P125109	NC_011294	4752789	1	0	17	85.274	99.365	52.2	43.09	1.27
2100587	2115198	14611	Escherichia_coli_K_12_substr__W3110	AC_000091	4712709	1	0	20	67.132	99.369	50.8	40.55	0.63
2479332	2511494	32162	Xanthomonas_campestris_8004	NC_007086	5222261	1	0	29	102.613	99.375	65	58.32	2.5
2185203	2202563	17360	Sulfolobus_islandicus_Y_N_15_51	NC_012623	2852339	1	0	1	69.803	99.379	35.3	37.76	96.27
788900	800527	11627	Klebsiella_pneumoniae_342	NC_011283	5721829	1	0	19	92.87	99.381	57.3	52.84	9.28
2385734	2416222	30488	Xanthomonas_oryzae_KACC10331	NC_006834	5012031	1	0	11	68.181	99.383	63.7	61.1	3.09
1103398	1130314	26916	Rhizobium_etli_CFN_42	NC_007761	4444203	1	0	4	73.328	99.383	61.3	58.04	3.7
2834503	2849725	15222	Escherichia_coli_536	NC_008253	5009476	1	0	28	100.913	99.383	50.5	43.03	1.54
2222134	2233265	11131	Mycobacterium_avium_104	NC_008595	5553713	1	0	23	72.646	99.389	69	60.92	0.2
3519664	3548972	29308	Salmonella_typhi	NC_003198	4877738	1	0	11	78.101	99.39	52.1	52.78	54.88
399192	409663	10471	Prochlorococcus_marinus_MIT_9215	NC_009840	1763630	1	0	1	78.594	99.398	31.1	36.47	99.4
215950	243828	27878	Shewanella_putrefaciens_CN-32	NC_009438	4725781	1	0	12	59.678	99.401	44.5	49.94	100
119551	135010	15459	Sulfolobus_islandicus_M_16_4	NC_012726	2623600	1	0	5	108.544	99.401	35	40.53	99.4
3694192	3706031	11839	Clostridium_botulinum_F_Langeland	NC_009699	4052464	1	0	15	112.276	99.407	28.3	32.42	95.25
1880027	1892096	12069	Streptococcus_pneumoniae_G54	NC_011072	2108653	1	0	10	88.999	99.419	39.6	40.97	69.19
1445288	1459487	14199	Xylella_fastidiosa_M12	NC_010513	2510489	1	0	12	99.699	99.425	51.9	60.92	98.85
1643630	1678069	34439	Pseudomonas_syringae_pv_B728a	NC_007005	6180751	1	0	29	61.04	99.432	59.2	51.84	0.57
4658188	4672457	14269	Escherichia_coli_S88	NC_011742	5104158	1	0	42	92.412	99.432	50.7	44.69	1.7
1361415	1373720	12305	Streptococcus_pneumoniae_70585	NC_012468	2215892	1	0	16	84.772	99.435	39.7	32.04	0.56
1071428	1083514	12086	Neisseria_meningitidis_053442	NC_010120	2184180	1	0	5	110.899	99.438	51.7	38.31	0.56
1280075	1291498	11423	Streptococcus_pneumoniae_R6	NC_003098	2067739	1	0	10	86.129	99.438	39.7	31.53	1.12
1289495	1302648	13153	Salmonella_enterica_serovar_Schwarzengrund_CVM19633	NC_011094	4776348	1	0	3	101.24	99.44	52.2	40.6	0.28
616378	645170	28792	Klebsiella_pneumoniae_NTUH_K2044	NC_012731	5323499	1	0	2	55.027	99.451	57.7	50.65	1.65
3556090	3584350	28260	Bacillus_cereus_ZK	NC_006274	5376643	1	0	3	70.288	99.465	35.4	33.47	14.97
1196700	1220778	24078	Escherichia_coli_K_12_substr__W3110	AC_000091	4712709	1	0	25	55.951	99.479	50.8	43.79	1.04
5182944	5196511	13567	Bacillus_cereus_ATCC_10987	NC_003909	5298916	1	0	1	102.457	99.481	35.6	31.44	1.04
4211061	4235108	24047	Salmonella_enterica_serovar_Gallinarum_287_91	NC_011274	4725250	1	0	2	85.732	99.482	52.2	50.57	19.69
2160931	2173345	12414	Salmonella_typhimurium_LT2	NC_003197	4926824	1	0	27	91.368	99.488	52.2	37.12	0.26
3582901	3597094	14193	Mycobacterium_ulcerans_Agy99	NC_008611	5712058	1	0	29	64.021	99.495	65.5	59.71	0.25
1325337	1348846	23509	Salmonella_enterica_Choleraesuis	NC_006905	4823639	1	0	7	75.438	99.505	52.2	55.06	92.57
1434707	1448207	13500	Sulfolobus_islandicus_L_S_2_15	NC_012589	2775362	1	0	4	95.162	99.505	35.1	39.53	99.5
2116081	2134027	17946	Clostridium_botulinum_A_Hall	NC_009698	3814283	1	0	12	99.329	99.522	28.2	33.92	98.56
956794	979501	22707	Salmonella_enterica_serovar_Typhi_Ty2	NC_004631	4860418	1	0	35	116.197	99.526	52.1	36.47	0.47
2156843	2178780	21937	Escherichia_coli_HS	NC_009800	4709875	1	0	16	77.849	99.526	50.8	41.74	0.47
2054882	2075964	21082	Escherichia_coli_K_12_substr__MG1655	NC_000913	4705957	1	0	23	67.598	99.545	50.8	50.03	28.18
3712731	3735424	22693	Escherichia_coli_UTI89	NC_007946	5138109	1	0	37	88.659	99.552	50.6	51.9	73.09
505878	517902	12024	Sulfolobus_islandicus_Y_N_15_51	NC_012623	2852339	1	0	13	80.91	99.571	35.3	35.43	49.36
2242893	2252930	10037	Salmonella_enterica_Choleraesuis	NC_006905	4823639	1	0	18	123.219	99.577	52.2	36.54	0.21
2088201	2100197	11996	Listeria_monocytogenes_4b_F2365	NC_002973	2946690	1	0	2	87.801	99.587	38	36.15	12.4
4007714	4026483	18769	Stenotrophomonas_maltophilia_R551_3	NC_011071	4639312	1	0	1	99.315	99.588	66.3	58.89	0.41
3198584	3209155	10571	Klebsiella_pneumoniae_NTUH_K2044	NC_012731	5323499	1	0	5	92.376	99.597	57.7	45.61	0.81
4930944	4951866	20922	Shewanella_halifaxensis_HAW_EB4	NC_010334	5301588	1	0	8	71.974	99.598	44.6	39.13	1.61
1040789	1060305	19516	Shewanella_oneidensis	NC_004347	5040801	1	0	6	72.563	99.606	46	57.64	100
1079350	1099429	20079	Escherichia_coli_IAI39	NC_011750	5205384	1	0	27	78.12	99.608	50.6	50.93	52.94
2827077	2847010	19933	Xanthomonas_citri	NC_003919	5249491	1	0	17	108.296	99.614	64.8	57.97	1.54
2537000	2555063	18063	Shewanella_W3-18-1	NC_008750	4775643	1	0	1	69.617	99.615	44.6	43.1	16.54
3179454	3196936	17482	Escherichia_fergusonii_ATCC_35469	NC_011740	4654265	1	0	15	84.66	99.618	49.9	46.55	5.73
5500646	5522479	21833	Methylobacterium_populi_BJ001	NC_010725	5883305	1	0	16	88.452	99.623	69.4	61.58	0.38
6423673	6437722	14049	Bradyrhizobium_ORS278	NC_009445	7563110	1	0	31	112.444	99.623	65.5	58.92	0.38
1612407	1630698	18291	Escherichia_coli_SE11	NC_011415	4957337	1	0	31	67.1	99.625	50.8	50.93	44.19
4121269	4140258	18989	Shewanella_baltica_OS155	NC_009052	5200625	1	0	18	69.277	99.63	46.3	46.5	51.85
3182855	3202137	19282	Bacillus_cereus_G9842	NC_011772	5464296	1	0	5	89.364	99.642	35.3	32.23	5.73
1737019	1754608	17589	Anaeromyxobacter_K	NC_011145	5133942	1	0	7	78.967	99.652	74.8	65.86	0.7
767526	783473	15947	Yersinia_pestis_KIM_10	NC_004088	4666481	1	0	19	75.859	99.653	47.6	48.83	73.61
3417834	3433314	15480	Yersinia_pseudotuberculosis_IP_31758	NC_009708	4790782	1	0	12	80.429	99.672	47.5	34.15	0.33
3056945	3073442	16497	Xanthomonas_campestris_B100	NC_010688	5151560	1	0	15	135.7	99.674	65	56.72	1.3
1203109	1218472	15363	Yersinia_pseudotuberculosis_IP32953	NC_006155	4812453	1	0	4	82.362	99.675	47.6	34.31	0.32
1060513	1080012	19499	Pseudomonas_aeruginosa	NC_002516	6353896	1	0	4	69.699	99.688	66.6	56.85	0.31
893021	908819	15798	Bacillus_cereus_G9842	NC_011772	5464296	1	0	11	87.64	99.706	35.3	31.74	4.12
1699259	1715132	15873	Klebsiella_pneumoniae_342	NC_011283	5721829	1	0	5	94.021	99.718	57.3	33.37	0.28
2882463	2893466	11003	Clostridium_botulinum_B1_Okra	NC_010516	4014780	1	0	11	127.285	99.721	28.3	33.62	97.49
3538491	3552914	14423	Escherichia_coli_UMN026	NC_011751	5276406	1	0	21	101.218	99.722	50.7	32.7	0.28
1129196	1142074	12878	Yersinia_pseudotuberculosis_YPIII	NC_010465	4756434	1	0	4	96.609	99.725	47.5	33.24	0.27
3518323	3531200	12877	Yersinia_pseudotuberculosis_PB1_	NC_010634	4762700	1	0	5	96.79	99.725	47.5	33.28	0.27
1244345	1258709	14364	Bacillus_weihenstephanensis_KBAB4	NC_010184	5337958	1	0	5	97.568	99.727	35.6	31.55	1.37
1140740	1153619	12879	Yersinia_pseudotuberculosis_IP_31758	NC_009708	4790782	1	0	9	91.997	99.727	47.5	33.31	0.27
262374	274341	11967	Escherichia_coli_K_12_substr__MG1655	NC_000913	4705957	1	0	3	85.533	99.742	50.8	52.53	75.19
1281364	1294505	13141	Bacillus_thuringiensis_Al_Hakam	NC_008600	5332193	1	0	4	89.688	99.75	35.4	30.93	1.25
5144603	5157768	13165	Klebsiella_pneumoniae_MGH_78578	NC_009648	5391051	1	0	14	95.083	99.752	57.5	43.92	0.5
1041813	1054496	12683	Escherichia_coli_IAI39	NC_011750	5205384	1	0	7	89.917	99.752	50.6	34.51	0.25
3020717	3032808	12091	Escherichia_coli_E24377A	NC_009801	5050757	1	0	21	101.943	99.757	50.6	35.25	0.24
3536572	3548830	12258	Bacillus_thuringiensis_Al_Hakam	NC_008600	5332193	1	0	2	95.011	99.766	35.4	42.26	98.36
1658134	1668582	10448	Salmonella_enterica_serovar_Paratyphi_A_AKU_12601	NC_011147	4647252	1	0	13	106.523	99.772	52.2	40.36	0.46
1098421	1108770	10349	Shigella_boydii_CDC_3083_94	NC_010658	4681940	1	0	40	84.813	99.775	51.3	35.06	0.22
2472065	2483139	11074	Klebsiella_pneumoniae_MGH_78578	NC_009648	5391051	1	0	5	94.426	99.791	57.5	42.88	1.04
3721890	3732788	10898	Klebsiella_pneumoniae_MGH_78578	NC_009648	5391051	1	0	17	101.836	99.795	57.5	53.24	8.01
61361	191401	130040	Methylobacterium_extorquens_PA1	NC_010172	5549314	1	0	12	105.719	100	68.2	61.3	2.38
672113	779645	107532	Acinetobacter_baumannii_ATCC_17978	NC_009085	4033558	1	0	6	59.245	100	38.9	35.09	2.78
597308	701313	104005	Salmonella_enterica_serovar_Schwarzengrund_CVM19633	NC_011094	4776348	1	0	1	77.256	100	52.2	49.58	2.22
2494444	2597444	103000	Salmonella_enterica_arizonae_serovar_62_z4_z23__	NC_010067	4666526	1	0	4	88.37	100	51.4	48.14	2.27
4482427	4581114	98687	Salmonella_enterica_serovar_Paratyphi_B_SPB7	NC_010102	4928300	1	0	2	104.347	100	52.1	49.3	2.04
3192520	3289768	97248	Escherichia_coli_SMS_3_5	NC_010498	5140795	1	0	25	74.098	100	50.5	49.35	19.23
1126992	1215552	88560	Rhodopseudomonas_palustris_TIE_1	NC_011004	5826099	1	0	3	61.673	100	64.9	60.59	1.56
1227478	1314518	87040	Shewanella_W3-18-1	NC_008750	4775643	1	0	9	55.136	100	44.6	48.66	100
3341752	3427961	86209	Escherichia_coli_E24377A	NC_009801	5050757	1	0	33	89.569	100	50.6	49.88	28.07
3355323	3440422	85099	Sinorhizobium_meliloti	NC_003047	3706337	1	0	1	73.62	100	62.7	57.43	2.38
3707105	3789730	82625	Xanthomonas_oryzae_MAFF_311018	NC_007705	5010792	1	0	37	48.216	100	63.7	64.43	81.36
3446197	3528498	82301	Escherichia_coli_UMN026	NC_011751	5276406	1	0	34	86.839	100	50.7	48.71	11.11
3708044	3790336	82292	Xanthomonas_oryzae_KACC10331	NC_006834	5012031	1	0	23	45.639	100	63.7	64.58	86.67
642102	722113	80011	Shewanella_baltica_OS185	NC_009665	5304396	1	0	16	48.437	100	46.3	41.48	1.54
4779748	4859340	79592	Escherichia_coli_UTI89	NC_007946	5138109	1	0	45	82.643	100	50.6	45.72	1.59
676390	755498	79108	Shewanella_baltica_OS195	NC_009997	5423673	1	0	12	47.731	100	46.3	41.4	1.49
3608899	3685500	76601	Acinetobacter_baumannii_AYE	NC_010410	3992524	1	0	10	83.546	100	39.4	54.6	100
3948173	4024543	76370	Escherichia_coli_536	NC_008253	5009476	1	0	36	88.883	100	50.5	46.08	1.56
1410219	1486030	75811	Bifidobacterium_longum_infantis_ATCC_15697	NC_011593	2873216	1	0	39	78.266	100	59.9	65.95	97.3
2363594	2438933	75339	Rhodopseudomonas_palustris_BisB5	NC_007958	4962613	1	0	8	59.623	100	64.8	60.58	1.56
4404478	4479514	75036	Salmonella_typhi	NC_003198	4877738	1	0	1	112.464	100	52.1	49.93	10.94
4389128	4463106	73978	Salmonella_enterica_serovar_Typhi_Ty2	NC_004631	4860418	1	0	5	113.173	100	52.1	50.09	14.06
4488100	4561960	73860	Salmonella_enterica_serovar_Paratyphi_C_RKS4594	NC_012125	4902124	1	0	25	113.877	100	52.2	49.43	4.62
3379833	3453530	73697	Diaphorobacter_TPSY	NC_011992	3850810	1	0	13	78.558	100	66.8	62.7	1.96
2623583	2694677	71094	Xanthomonas_campestris_vesicatoria_85-10	NC_007508	5252445	1	0	31	69.134	100	64.7	62.71	2.78
2160260	2230666	70406	Pseudomonas_putida_KT2440	NC_002947	6270176	1	0	22	68.732	100	61.5	52.72	1.15
2046568	2114711	68143	Rhizobium_etli_CFN_42	NC_007761	4444203	1	0	2	62.092	100	61.3	57.61	1.56
1638648	1705778	67130	Xylella_fastidiosa	NC_002488	2717582	1	0	20	92.781	100	52.7	65.73	100
2662208	2727924	65716	Salmonella_enterica_Paratypi_ATCC_9150	NC_006511	4650733	1	0	9	60	100	52.2	50.8	20.29
129344	194818	65474	Methylobacterium_populi_BJ001	NC_010725	5883305	1	0	2	80.592	100	69.4	69.72	45.45
1262958	1328405	65447	Salmonella_enterica_serovar_Gallinarum_287_91	NC_011274	4725250	1	0	6	74.324	100	52.2	48.95	7.04
4171243	4233555	62312	Pseudomonas_putida_KT2440	NC_002947	6270176	1	0	30	78.179	100	61.5	52.73	1.01
1206310	1267983	61673	Streptococcus_equi_4047	NC_012471	2285991	1	0	6	93.866	100	41.3	30.61	2.78
1620777	1681805	61028	Streptococcus_pyogenes_MGAS10750	NC_008024	1964785	1	0	1	102.949	100	38.3	31.26	3.23
2899536	2960414	60878	Xanthomonas_campestris_8004	NC_007086	5222261	1	0	27	108.834	100	65	55.68	1.19
703556	764231	60675	Rickettsia_massiliae_MTU5	NC_009900	1380340	1	0	1	81.854	100	32.5	31.44	9.09
2471357	2529038	57681	Salmonella_enterica_Paratypi_ATCC_9150	NC_006511	4650733	1	0	26	62.944	100	52.2	47.22	1.27
3122997	3180600	57603	Xanthomonas_campestris_8004	NC_007086	5222261	1	0	24	108.409	100	65	58.7	1.12
1063758	1120860	57102	Streptococcus_pyogenes_MGAS2096	NC_008023	1886932	1	0	1	44.411	100	38.7	43.61	100
3072776	3129514	56738	Stenotrophomonas_maltophilia_K279a	NC_010943	4920428	1	0	11	111.038	100	66.3	60.93	1.18
2466893	2523118	56225	Salmonella_enterica_serovar_Paratyphi_A_AKU_12601	NC_011147	4647252	1	0	8	65.415	100	52.2	47.01	1.23
2033867	2089513	55646	Salmonella_enterica_serovar_Enteritidis_P125109	NC_011294	4752789	1	0	15	78.945	100	52.2	44.18	1.19
1861665	1917137	55472	Xanthomonas_campestris_ATCC_33913	NC_003902	5148705	1	0	27	111.426	100	65.1	58.65	1.1
2657744	2711091	53347	Salmonella_enterica_serovar_Paratyphi_A_AKU_12601	NC_011147	4647252	1	0	5	62.584	100	52.2	51.6	36.47
384107	437087	52980	Bacillus_cereus_ATCC_10987	NC_003909	5298916	1	0	9	60.281	100	35.6	41.21	100
136868	188969	52101	Corynebacterium_glutamicum_R	NC_009342	3361525	1	0	13	91.461	100	54.1	61.04	100
4055888	4107471	51583	Rhodopseudomonas_palustris_TIE_1	NC_011004	5826099	1	0	8	53.326	100	64.9	60.16	0.9
1405284	1456552	51268	Escherichia_coli_O157H7	NC_002695	5577000	1	0	51	74.063	100	50.5	48.9	17.76
1010607	1061498	50891	Helicobacter_pylori_J99	NC_000921	1667315	1	0	2	87.154	100	39.2	35.09	3.12
1396815	1447432	50617	Streptococcus_equi_zooepidemicus	NC_012470	2180581	1	0	8	70.608	100	41.5	35.43	2.38
1889018	1939211	50193	Lactobacillus_casei_ATCC_334	NC_008526	2936625	1	0	9	53.501	100	46.6	46.01	21.05
851459	901477	50018	Rhizobium_leguminosarum_bv_viciae_3841	NC_008380	5129387	1	0	2	64.196	100	61.1	54.7	0.99
1021521	1071498	49977	Campylobacter_jejuni_RM1221	NC_003912	1803229	1	0	3	76.201	100	30.3	26.26	2.86
291831	341500	49669	Escherichia_coli_HS	NC_009800	4709875	1	0	24	64.492	100	50.8	46.28	1.08
273867	322867	49000	Acinetobacter_baumannii_AB0057	NC_011586	4108378	1	0	6	94.828	100	39.2	56.31	100
1594265	1643142	48877	Staphylococcus_aureus_aureus_MRSA252	NC_002952	2944085	1	0	8	72.119	100	32.8	33.08	69.49
3456946	3505709	48763	Bacillus_anthracis_A0248	NC_012659	5302097	1	0	3	67.935	100	35.4	34.03	19.63
1246493	1295141	48648	Listeria_innocua	NC_003212	3054226	1	0	3	46.894	100	37.4	34.75	1.64
615591	664201	48610	Salmonella_enterica_serovar_Dublin_CT_02021853	NC_011205	4912093	1	0	2	77.142	100	52.2	46.87	1.01
653795	702328	48533	Streptococcus_agalactiae_A909	NC_007432	2158237	1	0	1	52.032	100	35.6	42.1	100
3044913	3093410	48497	Shigella_flexneri_2a_2457T	NC_004741	4665060	1	0	24	84.767	100	50.9	49.17	10.64
45265	93287	48022	Methanococcus_maripaludis_C7	NC_009637	1798019	1	0	1	84.572	100	33.3	33.86	66.67
1457124	1503681	46557	Shewanella_ANA-3	NC_008577	5043236	1	0	4	82.662	100	48.1	59.07	100
4630076	4676314	46238	Pseudomonas_putida_GB_1	NC_010322	6165265	1	0	21	103.376	100	61.9	49.82	0.76
1826541	1872510	45969	Neisseria_meningitidis_MC58	NC_003112	2304823	1	0	8	104.16	100	51.5	43.95	2.04
6625900	6671868	45968	Bradyrhizobium_ORS278	NC_009445	7563110	1	0	33	99.163	100	65.5	59.23	0.62
371391	417179	45788	Salmonella_enterica_Choleraesuis	NC_006905	4823639	1	0	3	89.263	100	52.2	47.93	1.94
1716637	1762086	45449	Listeria_innocua	NC_003212	3054226	1	0	4	47.925	100	37.4	36.27	13.64
2942178	2987230	45052	Acinetobacter_baumannii_ATCC_17978	NC_009085	4033558	1	0	4	60.057	100	38.9	38.31	29.55
1111440	1156356	44916	Bifidobacterium_longum	NC_004307	2288878	1	0	19	52.397	100	60.1	54.48	2
2185868	2230670	44802	Clostridium_botulinum_B1_Okra	NC_010516	4014780	1	0	17	83.765	100	28.3	29.93	88.64
3832962	3877600	44638	Xanthomonas_citri	NC_003919	5249491	1	0	12	114.717	100	64.8	58.85	0.87
1139895	1184074	44179	Rhizobium_leguminosarum_bv__trifolii_WSM2304	NC_011369	4602776	1	0	7	111.577	100	61.5	56.56	0.98
1365234	1408752	43518	Bifidobacterium_longum_infantis_ATCC_15697	NC_011593	2873216	1	0	38	98.601	100	59.9	67.66	98.46
1989050	2032446	43396	Salmonella_enterica_serovar_Agona_SL483	NC_011149	4867213	1	0	17	87.608	100	52.1	42.02	0.91
1774325	1817055	42730	Escherichia_coli_O157H7	NC_002695	5577000	1	0	52	55.802	100	50.5	50.76	48.44
2077800	2120418	42618	Escherichia_fergusonii_ATCC_35469	NC_011740	4654265	1	0	12	62.353	100	49.9	46.38	1.87
420187	462428	42241	Shewanella_pealeana_ATCC_700345	NC_009901	5248504	1	0	5	61.531	100	44.7	45.99	85.25
252929	294889	41960	Mycobacterium_avium_104	NC_008595	5553713	1	0	26	95.936	100	69	68.92	42.31
874330	916277	41947	Helicobacter_pylori_Shi470	NC_010698	1631528	1	0	1	86.626	100	38.9	32.8	2.63
3209766	3251712	41946	Xanthomonas_oryzae_MAFF_311018	NC_007705	5010792	1	0	15	68.934	100	63.7	64.86	86.32
4049364	4091274	41910	Rhodopseudomonas_palustris_BisB5	NC_007958	4962613	1	0	2	57.982	100	64.8	62.06	2.59
1358322	1400138	41816	Escherichia_coli_O157_H7_EC4115	NC_011353	5651677	1	0	41	80.031	100	50.5	48.21	11.28
1351459	1392986	41527	Salmonella_enterica_serovar_Dublin_CT_02021853	NC_011205	4912093	1	0	4	78.48	100	52.2	50.97	23.28
3826193	3867631	41438	Xanthomonas_oryzae_MAFF_311018	NC_007705	5010792	1	0	10	93.392	100	63.7	61.25	5.04
1998078	2039329	41251	Escherichia_coli_IAI39	NC_011750	5205384	1	0	40	63.176	100	50.6	53.84	100
502918	544117	41199	Neisseria_meningitidis_MC58	NC_003112	2304823	1	0	12	100.028	100	51.5	44.98	1.82
3827389	3868323	40934	Xanthomonas_oryzae_KACC10331	NC_006834	5012031	1	0	6	93.542	100	63.7	61.29	4.17
330169	370901	40732	Escherichia_coli_536	NC_008253	5009476	1	0	32	92.337	100	50.5	45.99	0.83
1232409	1272762	40353	Xanthomonas_oryzae_PXO99A	NC_010717	5314934	1	0	26	94.338	100	63.6	61.11	2.33
2083608	2123874	40266	Shewanella_MR-7	NC_008322	4861076	1	0	7	61.488	100	47.9	42.03	0.84
1264130	1304343	40213	Sinorhizobium_medicae_WSM419	NC_009636	3835932	1	0	4	50.119	100	61.5	59.08	1.06
3860854	3901022	40168	Xanthomonas_campestris_vesicatoria_85-10	NC_007508	5252445	1	0	30	81.696	100	64.7	58.57	0.78
1963058	2002976	39918	Rhizobium_leguminosarum_bv_viciae_3841	NC_008380	5129387	1	0	3	69.313	100	61.1	61.5	54.76
1194541	1234272	39731	Xanthomonas_campestris_B100	NC_010688	5151560	1	0	21	132.704	100	65	58.71	1.57
163032	202732	39700	Bacillus_cereus_ATCC_10987	NC_003909	5298916	1	0	8	101.671	100	35.6	31.7	0.76
3203776	3243230	39454	Pseudomonas_syringae_pv_B728a	NC_007005	6180751	1	0	34	63.06	100	59.2	54.45	1.3
4315881	4355278	39397	Shigella_boydii_CDC_3083_94	NC_010658	4681940	1	0	21	64.272	100	51.3	51.75	59.83
5637658	5677034	39376	Pseudomonas_putida_F1	NC_009512	6045107	1	0	29	85.731	100	61.9	53.29	0.66
3722286	3761659	39373	Escherichia_coli_C_ATCC_8739	NC_010468	4814022	1	0	15	74.579	100	50.9	50.59	29.17
453581	492710	39129	Helicobacter_pylori_P12	NC_011498	1697725	1	0	1	83.04	100	38.8	33.97	2.38
4445382	4484456	39074	Klebsiella_pneumoniae_342	NC_011283	5721829	1	0	25	55.099	100	57.3	42.94	0.69
511849	550902	39053	Helicobacter_pylori_HPAG1	NC_008086	1619172	1	0	1	116.189	100	39.1	35.82	2.5
223639	262657	39018	Shewanella_oneidensis	NC_004347	5040801	1	0	8	100.671	100	46	46.44	61.42
1043495	1082437	38942	Helicobacter_pylori_G27	NC_011333	1676597	1	0	1	84.158	100	38.9	33.22	2.38
67671	106305	38634	Streptococcus_equi_zooepidemicus_MGCS10565	NC_011134	2053088	1	0	3	90.465	100	41.8	41.33	32.69
1828611	1867214	38603	Streptococcus_agalactiae_2603	NC_004116	2191128	1	0	1	66.969	100	35.6	39.96	100
1225735	1264216	38481	Salmonella_enterica_serovar_Enteritidis_P125109	NC_011294	4752789	1	0	12	78.793	100	52.2	46.62	1.65
3545590	3583954	38364	Escherichia_coli_IAI39	NC_011750	5205384	1	0	43	67.424	100	50.6	48.64	15.04
4766432	4804602	38170	Escherichia_coli_IAI39	NC_011750	5205384	1	0	49	69.359	100	50.6	47.62	3.73
2679712	2717738	38026	Pseudomonas_aeruginosa_UCBPP-PA14	NC_008463	6631043	1	0	6	78.435	100	66.3	65.45	23.98
2544897	2582582	37685	Listeria_monocytogenes_HCC23	NC_011660	3018730	1	0	4	84.117	100	38.2	42.21	98.72
5057087	5094248	37161	Escherichia_coli_IAI39	NC_011750	5205384	1	0	39	67.237	100	50.6	52.07	83.33
318260	355369	37109	Salmonella_enterica_Choleraesuis	NC_006905	4823639	1	0	9	80.664	100	52.2	49.91	14.84
1390309	1427267	36958	Helicobacter_pylori_P12	NC_011498	1697725	1	0	2	96.018	100	38.8	33.68	2.22
2657338	2694164	36826	Xanthomonas_oryzae_PXO99A	NC_010717	5314934	1	0	22	66.786	100	63.6	60.9	4.23
2869425	2906251	36826	Xanthomonas_oryzae_PXO99A	NC_010717	5314934	1	0	23	66.786	100	63.6	60.9	4.23
3530818	3567414	36596	Xanthomonas_campestris_B100	NC_010688	5151560	1	0	11	126.517	100	65	59.17	2.17
2158521	2195045	36524	Yersinia_pestis_Angola	NC_010159	4568601	1	0	16	64.583	100	47.6	56.21	100
4665269	4701707	36438	Salmonella_enterica_serovar_Agona_SL483	NC_011149	4867213	1	0	9	75.816	100	52.1	47.08	4.58
758343	794472	36129	Acinetobacter_baumannii_ACICU	NC_010611	3959890	1	0	12	64.005	100	39	35.85	0.93
599455	635554	36099	Wolbachia_endosymbiont_of_Drosophila_melanogaster	NC_002978	1285894	1	0	1	60.989	100	35.2	33.89	2.86
2800084	2836090	36006	Pseudomonas_aeruginosa_PA7	NC_009656	6682459	1	0	13	104.121	100	66.4	58.02	2.75
4588589	4624528	35939	Escherichia_coli_O157H7	NC_002695	5577000	1	0	30	81.28	100	50.5	38.65	0.66
4691936	4727623	35687	Escherichia_coli_O157_H7_EC4115	NC_011353	5651677	1	0	28	81.611	100	50.5	38.58	0.64
2540611	2576225	35614	Salmonella_enterica_serovar_Paratyphi_A_AKU_12601	NC_011147	4647252	1	0	4	89.122	100	52.2	47.72	5.47
2545075	2580689	35614	Salmonella_enterica_Paratypi_ATCC_9150	NC_006511	4650733	1	0	10	89.125	100	52.2	47.71	4.69
1912758	1948130	35372	Yersinia_pseudotuberculosis_PB1_	NC_010634	4762700	1	0	18	71.722	100	47.5	56.37	100
207010	242362	35352	Campylobacter_jejuni_RM1221	NC_003912	1803229	1	0	2	52.997	100	30.3	30.74	72
1963476	1998828	35352	Streptococcus_equi_zooepidemicus	NC_012470	2180581	1	0	7	98.777	100	41.5	40.12	15
295124	330309	35185	Escherichia_coli_APEC_O1	NC_008563	5154626	1	0	45	81.898	100	50.5	43.46	0.69
91445	126554	35109	Prochlorococcus_marinus_MIT9313	NC_005071	2445315	1	0	10	56.509	100	50.7	40.85	1.47
1073298	1108251	34953	Escherichia_coli_SMS_3_5	NC_010498	5140795	1	0	30	78.833	100	50.5	48.56	14.48
732368	767160	34792	Bacillus_anthracis_CDC_684	NC_012581	5304831	1	0	3	75.087	100	35.4	33.62	15.33
551921	586383	34462	Lactobacillus_casei_ATCC_334	NC_008526	2936625	1	0	14	65.804	100	46.6	42.06	1.19
1845967	1880264	34297	Xanthomonas_oryzae_PXO99A	NC_010717	5314934	1	0	8	60.567	100	63.6	63.74	50.66
1439853	1473571	33718	Rhodobacter_sphaeroides_ATCC_17025	NC_009428	3263694	1	0	6	49.58	100	68.5	64.45	1.05
1408221	1441929	33708	Salmonella_enterica_serovar_Typhi_Ty2	NC_004631	4860418	1	0	6	105.838	100	52.1	54.8	94.37
1043419	1077118	33699	Lactobacillus_casei	NC_010999	3123185	1	0	15	73.439	100	46.3	45.26	18.68
14937	48621	33684	Stenotrophomonas_maltophilia_K279a	NC_010943	4920428	1	0	2	88.922	100	66.3	59.15	0.69
1174647	1208242	33595	Shewanella_MR-7	NC_008322	4861076	1	0	9	79.169	100	47.9	42.97	2.11
2134818	2168238	33420	Escherichia_coli_APEC_O1	NC_008563	5154626	1	0	40	73.882	100	50.5	49.23	21.05
1071042	1104186	33144	Salmonella_enterica_serovar_Newport_SL254	NC_011080	4896608	1	0	12	72.347	100	52.2	51.8	33.1
4394544	4427592	33048	Rhizobium_leguminosarum_bv__trifolii_WSM2304	NC_011369	4602776	1	0	1	82.882	100	61.5	57.48	1.46
797761	830743	32982	Listeria_welshimeri_serovar_6b_SLCC5334	NC_008555	2854332	1	0	4	74.478	100	36.4	34.13	4.71
928685	961611	32926	Lactobacillus_casei	NC_010999	3123185	1	0	14	75.049	100	46.3	45.48	20.43
2491065	2523840	32775	Escherichia_coli_S88	NC_011742	5104158	1	0	36	67.021	100	50.7	47.4	4.58
66495	99217	32722	Streptococcus_pneumoniae_Hungary19A_6	NC_010380	2277696	1	0	3	56.548	100	39.6	39.51	44.12
3474868	3507571	32703	Bacillus_anthracis_str_Sterne	NC_005945	5303359	1	0	1	79.241	100	35.4	33.31	9.43
2464071	2496639	32568	Xanthomonas_campestris_ATCC_33913	NC_003902	5148705	1	0	31	98.464	100	65.1	58.34	0.65
1395521	1428067	32546	Helicobacter_acinonychis_Sheeba	NC_008229	1576126	1	0	8	102.117	100	38.2	41.63	100
4096871	4129362	32491	Xanthomonas_oryzae_PXO99A	NC_010717	5314934	1	0	13	90.49	100	63.6	65.1	91.93
2282297	2314675	32378	Diaphorobacter_TPSY	NC_011992	3850810	1	0	8	79.802	100	66.8	62.36	2.56
1111373	1143714	32341	Salmonella_typhimurium_LT2	NC_003197	4926824	1	0	10	74.167	100	52.2	51.66	28.67
707463	739737	32274	Acinetobacter_baumannii_SDF	NC_010400	3470840	1	0	9	99.303	100	39.2	40.7	91.51
983927	1016196	32269	Streptococcus_pyogenes_MGAS5005	NC_007297	1864820	1	0	4	72.591	100	38.5	38.69	51.79
817660	849840	32180	Shigella_boydii_CDC_3083_94	NC_010658	4681940	1	0	30	61.602	100	51.3	53.63	97.2
3385219	3417082	31863	Mycobacterium_ulcerans_Agy99	NC_008611	5712058	1	0	16	46.334	100	65.5	64.8	23.3
1756728	1788461	31733	Legionella_pneumophila_Corby	NC_009494	3627563	1	0	7	69.082	100	38.5	37.8	33.04
3474293	3505809	31516	Bacillus_anthracis_Ames_0581	NC_007530	5302097	1	0	3	80.6	100	35.4	33.35	10.3
3474166	3505682	31516	Bacillus_anthracis_Ames	NC_003997	5301969	1	0	3	80.597	100	35.4	33.35	10.91
2048456	2079963	31507	Salmonella_enterica_serovar_Gallinarum_287_91	NC_011274	4725250	1	0	1	103.015	100	52.2	39.03	0.68
1721945	1753307	31362	Xanthomonas_citri	NC_003919	5249491	1	0	20	112.102	100	64.8	54.07	0.61
4341714	4373035	31321	Yersinia_pseudotuberculosis_IP_31758	NC_009708	4790782	1	0	14	66.573	100	47.5	48.16	60
4220414	4251707	31293	Methylobacterium_populi_BJ001	NC_010725	5883305	1	0	12	97.992	100	69.4	61.04	0.54
4622218	4653164	30946	Xanthomonas_citri	NC_003919	5249491	1	0	26	116.267	100	64.8	57.64	0.6
3119290	3150211	30921	Bacillus_thuringiensis_konkukian	NC_005957	5312507	1	0	3	91.799	100	35.4	32.32	5.33
1208649	1239476	30827	Streptococcus_pneumoniae_G54	NC_011072	2108653	1	0	7	56.528	100	39.6	32.57	1.49
4457837	4488648	30811	Salmonella_enterica_serovar_Paratyphi_A_AKU_12601	NC_011147	4647252	1	0	7	66.385	100	52.2	47.39	3.38
465097	495852	30755	Bradyrhizobium_ORS278	NC_009445	7563110	1	0	17	101.929	100	65.5	59.36	0.41
2392474	2422929	30455	Bacillus_cereus_ATCC14579	NC_004722	5489121	1	0	9	71.322	100	35.3	37.17	88.7
2185108	2215532	30424	Salmonella_enterica_serovar_Dublin_CT_02021853	NC_011205	4912093	1	0	8	101.426	100	52.2	39.19	0.63
2238624	2268970	30346	Clostridium_botulinum_Ba4_657	NC_012658	4034620	1	0	15	88.836	100	28.2	32.23	96.18
2645673	2675955	30282	Yersinia_pestis_KIM_10	NC_004088	4666481	1	0	14	76.376	100	47.6	58.7	100
2048963	2078961	29998	Escherichia_coli_S88	NC_011742	5104158	1	0	35	79.152	100	50.7	50.95	49.7
3574119	3603751	29632	Bordetella_pertussis	NC_002929	4144564	1	0	11	63.718	100	67.7	62.63	0.73
3147160	3176753	29593	Escherichia_coli_536	NC_008253	5009476	1	0	27	90.22	100	50.5	48.58	12.65
4255907	4285392	29485	Bacillus_cereus_ATCC_10987	NC_003909	5298916	1	0	11	71.292	100	35.6	31.79	0.56
4853182	4882470	29288	Shewanella_baltica_OS155	NC_009052	5200625	1	0	20	57.075	100	46.3	47.09	69.71
436006	464637	28631	Staphylococcus_aureus_Mu3	NC_009782	2921314	1	0	1	100.111	100	32.9	34.65	92
436003	464633	28630	Staphylococcus_aureus_Mu50	NC_002758	2919651	1	0	1	100.077	100	32.9	34.65	92
3332114	3360714	28600	Escherichia_coli_APEC_O1	NC_008563	5154626	1	0	38	87.497	100	50.5	46.78	3.95
3420027	3448203	28176	Shigella_boydii_CDC_3083_94	NC_010658	4681940	1	0	16	67.906	100	51.3	50.79	31.29
2462509	2490465	27956	Rhodopseudomonas_palustris_TIE_1	NC_011004	5826099	1	0	17	60.768	100	64.9	58.48	0.49
4431805	4459636	27831	Yersinia_pestis_KIM_10	NC_004088	4666481	1	0	10	83.321	100	47.6	47.06	33.33
4575525	4603277	27752	Escherichia_coli_IAI1	NC_011741	4767711	1	0	22	99.693	100	50.8	37.12	0.59
3286716	3314447	27731	Shigella_boydii_Sb227	NC_007613	4584392	1	0	24	72.724	100	51.2	50.45	29.01
308641	336222	27581	Yersinia_pseudotuberculosis_YPIII	NC_010465	4756434	1	0	15	85.863	100	47.5	47.09	37.06
1178074	1205527	27453	Shigella_boydii_Sb227	NC_007613	4584392	1	0	3	63.008	100	51.2	54.17	98.78
3214842	3242102	27260	Acinetobacter_baumannii_AB0057	NC_011586	4108378	1	0	10	143.898	100	39.2	43.95	98.65
3709877	3737122	27245	Escherichia_coli_O157H7	NC_002695	5577000	1	0	28	80.189	100	50.5	35.89	0.5
1194346	1221471	27125	Escherichia_coli_K_12_substr__MG1655	NC_000913	4705957	1	0	26	57.883	100	50.8	43.61	0.58
1395289	1422074	26785	Streptococcus_agalactiae_NEM316	NC_004368	2243078	1	0	3	61.915	100	35.6	40.71	100
642937	669613	26676	Shigella_boydii_Sb227	NC_007613	4584392	1	0	7	62.66	100	51.2	50.65	31.36
1917630	1944257	26627	Pseudomonas_aeruginosa_UCBPP-PA14	NC_008463	6631043	1	0	11	111.994	100	66.3	53.6	0.41
3248888	3275506	26618	Escherichia_coli_S88	NC_011742	5104158	1	0	40	88.274	100	50.7	46.64	2.65
4325571	4352175	26604	Shigella_flexneri_2a_2457T	NC_004741	4665060	1	0	30	74.05	100	50.9	50.36	32.56
291660	318133	26473	Chlamydia_muridarum	NC_002620	1088278	1	0	1	42.976	100	40.3	40.48	57.5
4379756	4406157	26401	Yersinia_pseudotuberculosis_IP_31758	NC_009708	4790782	1	0	13	90.172	100	47.5	47.34	42.7
488400	514650	26250	Wolbachia_endosymbiont_of_Drosophila_melanogaster	NC_002978	1285894	1	0	2	67.866	100	35.2	34.95	35.42
1737334	1763511	26177	Streptococcus_pneumoniae_Hungary19A_6	NC_010380	2277696	1	0	5	159.167	100	39.6	45.7	100
365755	391918	26163	Bacillus_cereus_Q1	NC_011969	5288684	1	0	1	91.811	100	35.6	31.75	1.01
825368	851132	25764	Clostridium_botulinum_B1_Okra	NC_010516	4014780	1	0	18	112.338	100	28.3	33.62	98.69
2127267	2152959	25692	Acinetobacter_baumannii_SDF	NC_010400	3470840	1	0	8	116.186	100	39.2	37.68	9.02
4382166	4407854	25688	Yersinia_pseudotuberculosis_IP32953	NC_006155	4812453	1	0	12	92.636	100	47.6	47.36	46.74
4313264	4338917	25653	Yersinia_pseudotuberculosis_PB1_	NC_010634	4762700	1	0	13	93.027	100	47.5	47.4	47.54
845181	870671	25490	Sulfolobus_islandicus_M_16_4	NC_012726	2623600	1	0	8	125.462	100	35	31.96	3.96
324025	349513	25488	Salmonella_enterica_serovar_Gallinarum_287_91	NC_011274	4725250	1	0	24	92.572	100	52.2	45.22	1.65
4873358	4898636	25278	Bacillus_cereus_03BB102	NC_012472	5344909	1	0	1	90.231	100	35.4	40.38	98.08
919389	944506	25117	Bacillus_cereus_ATCC14579	NC_004722	5489121	1	0	8	86.138	100	35.3	33.63	18.14
944484	969532	25048	Bacillus_thuringiensis_konkukian	NC_005957	5312507	1	0	7	79.03	100	35.4	32.62	5.26
3823651	3848617	24966	Bordetella_pertussis	NC_002929	4144564	1	0	8	81.061	100	67.7	62.25	0.61
3952809	3977768	24959	Escherichia_coli_IAI39	NC_011750	5205384	1	0	35	81.784	100	50.6	50.15	37.07
3701334	3726291	24957	Escherichia_coli_SE11	NC_011415	4957337	1	0	35	82.266	100	50.8	50.15	27.69
3519492	3544449	24957	Escherichia_coli_IAI1	NC_011741	4767711	1	0	21	81.921	100	50.8	50.15	29.26
193383	218219	24836	Salmonella_enterica_arizonae_serovar_62_z4_z23__	NC_010067	4666526	1	0	6	113.476	100	51.4	40.24	0.54
2797034	2821869	24835	Salmonella_enterica_serovar_Schwarzengrund_CVM19633	NC_011094	4776348	1	0	13	100.322	100	52.2	40.69	0.53
3665943	3690627	24684	Escherichia_coli_SMS_3_5	NC_010498	5140795	1	0	22	83.915	100	50.5	50.2	35.61
1716843	1741376	24533	Streptococcus_pneumoniae_CGSP14	NC_010582	2240758	1	0	7	158.048	100	39.5	46.13	98.89
3669398	3693917	24519	Clostridium_botulinum_Ba4_657	NC_012658	4034620	1	0	11	135.441	100	28.2	36.15	98.77
2218071	2242322	24251	Xanthomonas_oryzae_KACC10331	NC_006834	5012031	1	0	13	77.217	100	63.7	64.44	67.98
4842664	4866855	24191	Mycobacterium_ulcerans_Agy99	NC_008611	5712058	1	0	13	50.962	100	65.5	67.65	97.41
3307294	3331435	24141	Rhizobium_etli_CIAT_652	NC_010994	4577801	1	0	1	80.331	100	61.7	57.18	1.61
1118244	1142379	24135	Escherichia_coli_UTI89	NC_007946	5138109	1	0	42	97.24	100	50.6	48.14	14.83
231357	255405	24048	Shigella_boydii_Sb227	NC_007613	4584392	1	0	6	62.793	100	51.2	48.71	4.81
1091147	1115131	23984	Streptococcus_pneumoniae_P1031	NC_012467	2142052	1	0	16	59.365	100	39.7	34.93	1.14
1949728	1973544	23816	Salmonella_enterica_serovar_Newport_SL254	NC_011080	4896608	1	0	15	80.055	100	52.2	43.75	0.5
739021	762780	23759	Legionella_pneumophila_Lens	NC_006369	3393483	1	0	1	125.448	100	38.4	52.82	100
1538390	1562019	23629	Lactobacillus_rhamnosus_GG	NC_013198	3053113	1	0	1	110.531	100	46.7	41.78	0.79
3580586	3604133	23547	Escherichia_coli_O157_H7_EC4115	NC_011353	5651677	1	0	53	83.166	100	50.5	41.97	1.27
4839905	4863436	23531	Escherichia_coli_S88	NC_011742	5104158	1	0	44	97.161	100	50.7	50.85	44.13
232687	256077	23390	Shigella_flexneri_2a_2457T	NC_004741	4665060	1	0	5	76.391	100	50.9	51.25	55.1
343198	366500	23302	Sulfolobus_islandicus_M_16_27	NC_012632	2730865	1	0	6	68.644	100	35	34.63	33.91
1071668	1094872	23204	Wolbachia_wRi	NC_012416	1466529	1	0	3	68.44	100	35.2	34.87	33.87
565209	588413	23204	Wolbachia_wRi	NC_012416	1466529	1	0	6	68.44	100	35.2	34.87	33.87
737640	760645	23005	Wolbachia_wRi	NC_012416	1466529	1	0	1	61.303	100	35.2	33.81	3.23
1048091	1071068	22977	Helicobacter_pylori_26695	NC_000915	1691694	1	0	1	101.815	100	38.9	32.48	1.39
3733588	3756529	22941	Bordetella_bronchiseptica	NC_002927	5415453	1	0	21	75.362	100	68.1	62.8	3.45
3458686	3481611	22925	Diaphorobacter_TPSY	NC_011992	3850810	1	0	5	97.547	100	66.8	59.76	0.61
2355657	2378536	22879	Bacillus_thuringiensis_Al_Hakam	NC_008600	5332193	1	0	5	103.497	100	35.4	35.62	56.77
230592	253323	22731	Francisella_tularensis_holarctica_FTNF002_00	NC_009749	1917922	1	0	9	58.845	100	32.2	34.69	95.18
230955	253686	22731	Francisella_tularensis_holarctica	NC_007880	1923080	1	0	9	58.741	100	32.2	34.71	96.39
327368	349996	22628	Prochlorococcus_marinus_MIT9313	NC_005071	2445315	1	0	9	64.234	100	50.7	43.51	1.89
3306655	3329094	22439	Escherichia_coli_APEC_O1	NC_008563	5154626	1	0	49	78.73	100	50.5	46.83	4.42
5007604	5029970	22366	Bacillus_cereus_ATCC14579	NC_004722	5489121	1	0	12	97.037	100	35.3	30.33	0.41
1237265	1259581	22316	Acinetobacter_baumannii_ATCC_17978	NC_009085	4033558	1	0	8	116.875	100	38.9	34.41	2.25
5036486	5058775	22289	Escherichia_coli_UMN026	NC_011751	5276406	1	0	37	97.706	100	50.7	51.19	57.94
1070637	1092914	22277	Rickettsia_canadensis_McKiel	NC_009879	1176341	1	0	3	48.564	100	31.1	32.69	84.62
2058995	2081065	22070	Escherichia_coli_K_12_substr__W3110	AC_000091	4712709	1	0	22	68.202	100	50.8	49.9	27.62
398474	420532	22058	Rickettsia_felis_URRWXCal2	NC_007109	1506365	1	0	6	79.069	100	32.5	30.71	4.48
581119	603091	21972	Streptococcus_pyogenes_M1_GAS	NC_002737	1878905	1	0	2	61.833	100	38.5	37.13	19.05
831935	853884	21949	Rhodopseudomonas_palustris_BisB5	NC_007958	4962613	1	0	10	101.051	100	64.8	57.35	0.45
1715905	1737842	21937	Streptococcus_pneumoniae_ATCC_700669	NC_011900	2253049	1	0	1	170.299	100	39.5	46.6	100
342567	364447	21880	Thermotoga_neapolitana_DSM_4359	NC_011978	1911485	1	0	3	78.335	100	46.9	45.05	9.3
437234	458919	21685	Streptococcus_pyogenes_MGAS5005	NC_007297	1864820	1	0	2	74.175	100	38.5	32.04	1.19
450088	471677	21589	Streptococcus_pyogenes_NZ131	NC_011375	1841725	1	0	2	73.172	100	38.6	32.05	1.19
969530	991095	21565	Xylella_fastidiosa_M12	NC_010513	2510489	1	0	20	108.965	100	51.9	53.95	73.68
435252	456754	21502	Streptococcus_pyogenes_M1_GAS	NC_002737	1878905	1	0	3	75.574	100	38.5	32.07	1.16
483798	505285	21487	Streptococcus_pyogenes_MGAS8232	NC_003485	1922089	1	0	4	73.974	100	38.5	32.01	1.14
600025	621509	21484	Yersinia_pestis_Angola	NC_010159	4568601	1	0	21	83.817	100	47.6	48.05	64.11
2844430	2865798	21368	Salmonella_typhimurium_LT2	NC_003197	4926824	1	0	14	83.696	100	52.2	55.4	95.15
2480497	2501596	21099	Xanthomonas_campestris_vesicatoria_85-10	NC_007508	5252445	1	0	32	93.742	100	64.7	61.63	7.76
2742529	2763562	21033	Mycobacterium_avium_paratuberculosis	NC_002944	4898778	1	0	14	60.135	100	69.3	64.47	1.75
913985	934856	20871	Escherichia_coli_C_ATCC_8739	NC_010468	4814022	1	0	25	87.196	100	50.9	35.84	0.44
1381761	1402595	20834	Streptococcus_pyogenes_Manfredo	NC_009332	1867575	1	0	2	68.982	100	38.6	32.73	1.14
3066260	3086807	20547	Acinetobacter_baumannii_SDF	NC_010400	3470840	1	0	5	128.659	100	39.2	31.82	0.6
2918	23357	20439	Streptococcus_pneumoniae_Taiwan19F_14	NC_012469	2142322	1	0	15	83.762	100	39.8	37.97	14.56
885002	904889	19887	Clostridium_botulinum_A2_Kyoto	NC_012563	4214640	1	0	21	116.364	100	28.2	33.55	98.08
814412	834246	19834	Clostridium_botulinum_F_Langeland	NC_009699	4052464	1	0	4	108.769	100	28.3	33.86	98.01
3674379	3694167	19788	Clostridium_botulinum_A3_Loch_Maree	NC_010520	4049948	1	0	20	118.137	100	28.3	34.28	98.51
581994	601669	19675	Streptococcus_pyogenes_MGAS9429	NC_008021	1862703	1	0	1	73.415	100	38.5	37.37	22.58
314557	334007	19450	Salmonella_enterica_serovar_Agona_SL483	NC_011149	4867213	1	0	27	98.366	100	52.1	45.31	2.44
865299	884690	19391	Salmonella_enterica_Paratypi_ATCC_9150	NC_006511	4650733	1	0	25	93.38	100	52.2	35.67	0.42
4174157	4193491	19334	Shigella_boydii_CDC_3083_94	NC_010658	4681940	1	0	20	84.08	100	51.3	51.4	51.68
3986249	4005570	19321	Mycobacterium_marinum_M	NC_010612	6731639	1	0	14	200.629	100	65.7	67.09	81.34
4393849	4412999	19150	Escherichia_coli_IAI39	NC_011750	5205384	1	0	47	85.251	100	50.6	45.95	3.75
311796	330890	19094	Salmonella_enterica_serovar_Enteritidis_P125109	NC_011294	4752789	1	0	26	80.608	100	52.2	48.15	6.94
2931170	2950204	19034	Yersinia_pestis_Angola	NC_010159	4568601	1	0	11	78.959	100	47.6	48.4	66.95
1681131	1699997	18866	Sulfolobus_islandicus_L_S_2_15	NC_012589	2775362	1	0	6	88.008	100	35.1	37.82	97.93
1164907	1183303	18396	Legionella_pneumophila_Philadelphia_1	NC_002942	3446294	1	0	2	64.985	100	38.3	37.07	20.65
4868455	4886766	18311	Escherichia_coli_E24377A	NC_009801	5050757	1	0	18	104.394	100	50.6	53.05	88.93
3226251	3244518	18267	Escherichia_coli_SE11	NC_011415	4957337	1	0	19	94.032	100	50.8	34.75	0.37
973589	991849	18260	Bacillus_cereus_AH820	NC_011773	5378436	1	0	3	103.138	100	35.4	31.01	0.34
3038839	3057048	18209	Escherichia_coli_IAI1	NC_011741	4767711	1	0	15	94.31	100	50.8	34.77	0.39
1226513	1244694	18181	Prochlorococcus_marinus_NATL2A	NC_007335	1869227	1	0	2	63.18	100	35.1	40.53	100
4981516	4999556	18040	Bacillus_cereus_ATCC14579	NC_004722	5489121	1	0	5	108.569	100	35.3	28.47	0.33
2115862	2133807	17945	Clostridium_botulinum_A_ATCC_19397	NC_009697	3918643	1	0	11	98.9	100	28.2	33.91	98.6
3833598	3851519	17921	Bordetella_bronchiseptica	NC_002927	5415453	1	0	20	81.145	100	68.1	62.72	3.7
2034790	2052374	17584	Neisseria_meningitidis_053442	NC_010120	2184180	1	0	3	106.98	100	51.7	44.07	0.82
118869	136399	17530	Haemophilus_influenzae_86_028NP	NC_007146	1941840	1	0	2	66.427	100	38.2	42.06	99.08
910649	927991	17342	Bacillus_weihenstephanensis_KBAB4	NC_010184	5337958	1	0	8	92.761	100	35.6	32.44	4.29
1243600	1260628	17028	Xanthomonas_campestris_vesicatoria_85-10	NC_007508	5252445	1	0	27	110.982	100	64.7	61.39	7.24
1281917	1298900	16983	Bacillus_cereus_AH820	NC_011773	5378436	1	0	4	153.048	100	35.4	37.38	89.74
918373	935321	16948	Bacillus_cereus_03BB102	NC_012472	5344909	1	0	2	101.467	100	35.4	32.18	5.48
3404281	3420817	16536	Bacillus_cereus_Q1	NC_011969	5288684	1	0	5	102.173	100	35.6	37.83	89.84
1676468	1692734	16266	Sulfolobus_islandicus_M_14_25	NC_012588	2646102	1	0	5	98.397	100	35.1	38.27	97.5
2095067	2111315	16248	Listeria_monocytogenes_Clip81459	NC_012488	2954300	1	0	3	91.752	100	38.1	36.49	13.97
438986	455226	16240	Sulfolobus_islandicus_M_14_25	NC_012588	2646102	1	0	8	94.4	100	35.1	35.78	70.62
1399430	1415445	16015	Escherichia_coli_E24377A	NC_009801	5050757	1	0	28	104.648	100	50.6	43.49	2.58
1662705	1678718	16013	Shigella_flexneri_2a_2457T	NC_004741	4665060	1	0	19	105.746	100	50.9	50.83	43.9
1185174	1201015	15841	Yersinia_pseudotuberculosis_PB1_	NC_010634	4762700	1	0	2	108.017	100	47.5	32.02	0.34
2346357	2362195	15838	Bacillus_cereus_G9842	NC_011772	5464296	1	0	13	107.497	100	35.3	30.73	0.88
1023728	1039420	15692	Streptococcus_pneumoniae_Taiwan19F_14	NC_012469	2142322	1	0	9	71.656	100	39.8	32.25	0.75
1871502	1887173	15671	Staphylococcus_aureus_RF122	NC_007622	2781711	1	0	1	87.872	100	32.8	34.21	83.91
2728512	2744094	15582	Klebsiella_pneumoniae_MGH_78578	NC_009648	5391051	1	0	7	92.036	100	57.5	34.3	0.29
559639	575204	15565	Haemophilus_somnus_129PT	NC_008309	2036382	1	0	4	80.878	100	37.2	35.02	7.03
496109	511568	15459	Listeria_monocytogenes_Clip81459	NC_012488	2954300	1	0	4	85.178	100	38.1	35.61	5.32
2774402	2789706	15304	Salmonella_enterica_serovar_Paratyphi_B_SPB7	NC_010102	4928300	1	0	5	118.852	100	52.1	40.5	0.32
3440467	3455603	15136	Bacillus_cereus_AH187	NC_011658	5344302	1	0	5	107.874	100	35.6	38.4	93.39
3434436	3449562	15126	Bacillus_cereus_ATCC_10987	NC_003909	5298916	1	0	5	109.362	100	35.6	38.42	91.88
2392632	2407588	14956	Staphylococcus_aureus_aureus_MRSA252	NC_002952	2944085	1	0	12	102.717	100	32.8	36.22	97.42
3657584	3672308	14724	Clostridium_botulinum_B1_Okra	NC_010516	4014780	1	0	16	116.515	100	28.3	33.4	95.9
3067197	3081912	14715	Shigella_boydii_CDC_3083_94	NC_010658	4681940	1	0	15	95.895	100	51.3	49.71	13.1
1365429	1379977	14548	Rickettsia_felis_URRWXCal2	NC_007109	1506365	1	0	7	78.799	100	32.5	36.68	99.02
857256	871794	14538	Neisseria_gonorrhoeae_NCCP11945	NC_011035	2263912	1	0	4	140.442	100	52.4	44.29	1.31
3854235	3868469	14234	Clostridium_botulinum_A2_Kyoto	NC_012563	4214640	1	0	14	116.654	100	28.2	33.65	97.25
918880	933046	14166	Streptococcus_pneumoniae_G54	NC_011072	2108653	1	0	5	85.328	100	39.6	31.07	0.68
570944	585039	14095	Bacillus_cereus_Q1	NC_011969	5288684	1	0	10	108.502	100	35.6	33.58	16.26
1022421	1036450	14029	Rickettsia_felis_URRWXCal2	NC_007109	1506365	1	0	1	102.755	100	32.5	30.24	4.76
3500784	3514813	14029	Bacillus_cereus_AH820	NC_011773	5378436	1	0	7	112.048	100	35.4	38.08	93.37
730081	743935	13854	Rhodobacter_sphaeroides_ATCC_17025	NC_009428	3263694	1	0	16	78.098	100	68.5	61.6	0.43
137493	151280	13787	Haemophilus_influenzae_86_028NP	NC_007146	1941840	1	0	3	90.674	100	38.2	34.83	1.45
601100	614862	13762	Methanococcus_maripaludis_C5	NC_009135	1806201	1	0	1	99.075	100	33	34.53	84.5
3184216	3197909	13693	Escherichia_coli_536	NC_008253	5009476	1	0	19	105.408	100	50.5	34.81	0.28
474380	488066	13686	Listeria_monocytogenes_HCC23	NC_011660	3018730	1	0	1	92.839	100	38.2	32.61	0.46
16720	30346	13626	Streptococcus_pyogenes_MGAS9429	NC_008021	1862703	1	0	6	117.143	100	38.5	48.36	100
1339856	1353211	13355	Haemophilus_somnus_2336	NC_010519	2296198	1	0	5	115.916	100	37.4	31.4	0.59
3459146	3472458	13312	Yersinia_pestis_Angola	NC_010159	4568601	1	0	4	89.629	100	47.6	33.23	0.3
1354340	1367597	13257	Sulfolobus_islandicus_L_S_2_15	NC_012589	2775362	1	0	3	133.947	100	35.1	36.8	86.89
[truncated: 32 more rows]
